# Supplementary material for: Fluctuations of viti- and oleiculture traditions in the Bronze and Iron Age Levant
Source: PLoS One. 2025 Sep 17;20(9):e0330032. doi: 10.1371/journal.pone.0330032 (PMC12443296; doi:10.1371/journal.pone.0330032)
Supplement: S2 File — Excel table of raw stable isotope data of seeds and wood charcoal. (XLSX) [file pone.0330032.s005.xlsx]

## Sheet: seeds
					C-content	δ13C
sample number	taxon	laboratory	culture	dating	(% C)	(‰ VPDB)	δair	Δ13C (‰ VPDB)
15-20 min from Tel Kabri_421	Olea europaea	Durham	modern	2020	45.4789	-26.4986	-8.06968	18.9305
15-20 min from Tel Kabri_422	Olea europaea	Durham	modern	2020	46.2832	-25.5498	-8.06968	17.9385
15-20 min from Tel Kabri_423	Olea europaea	Durham	modern	2020	48.3016	-25.8959	-8.06968	18.3001
15-20 min from Tel Kabri_424	Olea europaea	Durham	modern	2020	43.4304	-28.1171	-8.06968	20.6274
Atchana_03BP62	Vitis vinifera	Durham		-1200	67.747	-25.9875	-6.43	20.0793
Atchana_03-BP74	Olea europaea	Durham	MB/LB transition	-1342		-19.88	-6.42975	13.7231
Atchana_03BP77	Vitis vinifera	Durham		-1200	61.5043	-27.0205	-6.43	21.1623
Atchana_03-R04_706	Olea europaea	Durham	LBIb/LB IIA	-1352		-12.91	-6.43006	6.56469
Atchana_03-R04_709	Olea europaea	Durham	LBII A	-1387		-24.03	-6.43021	18.0331
Atchana_03-R04_711	Olea europaea	Durham	LBII A	-1329		-21.46	-6.42962	15.36
Atchana_03-R04_712	Olea europaea	Durham	MB	-1798		-25.43	-6.41014	19.5162
Atchana_04BP45	Vitis vinifera	Durham		-1200	65.7941	-24.7269	-6.43	18.7608
Atchana_04BP45	Vitis vinifera	Durham		-1200	64.1585	-24.3854	-6.43	18.4042
Atchana_04BP45	Vitis vinifera	Durham		-1200	66.1085	-26.0551	-6.43	20.1501
Atchana_04BP45	Vitis vinifera	Durham		-1200	63.9545	-26.0199	-6.43	20.1132
Atchana_04BP45	Vitis vinifera	Durham		-1200	62.8027	-25.6475	-6.43	19.7233
Atchana_04-R04_527	Olea europaea	Durham	LBII A	-1258		-18.01	-6.43002	11.7924
Atchana_04-R04_658	Olea europaea	Durham	LBIb/LB IIA	-1425		-20.1	-6.42958	13.9508
Emar 2002 BP 07 38	Olea europaea	Durham	LBA	-1400	60.7489	-23.4123	-6.43	17.3894
Emar 2002 BP 07 39	Olea europaea	Durham	LBA	-1400	59.6494	-23.3977	-6.43	17.3742
Emar 2002 BP 13 60/51-105 37	Olea europaea	Durham	EBA	-2250	44.2603	-21.509	-6.36588	15.4562
Emar 2002 BP 20 76/55-64 36	Olea europaea	Durham	MBA	-1850	52.4683	-19.9028	-6.40972	13.767
Fadous 2004 BP 02 74	Olea europaea	Durham	EBA III (Phase IV)	-2550	60.8406	-23.0129	-6.36936	17.0356
Fadous 2004 BP 02 75	Olea europaea	Durham	EBA III (Phase IV)	-2550	61.8829	-23.2272	-6.36936	17.2587
Fadous 2004 BP 02 76	Olea europaea	Durham	EBA III (Phase IV)	-2550	51.8562	-24.2237	-6.36936	18.2976
Fadous 2004 BP 05 71	Olea europaea	Durham	EBA II (Phase III)	-2650	45.6371	-23.2175	-6.37028	17.2476
Fadous 2004 BP 05 72	Olea europaea	Durham	EBA II (Phase III)	-2650	57.6021	-24.886	-6.37028	18.9883
Fadous 2004 BP 08 68	Olea europaea	Durham	EBA II (Phase II)	-2770	63.5239	-25.5075	-6.36237	19.6462
Fadous 2004 BP 08 69	Olea europaea	Durham	EBA II (Phase II)	-2770	57.8851	-20.4677	-6.36237	14.4001
Fadous 2004 BP 08 70	Olea europaea	Durham	EBA II (Phase II)	-2770	60.5017	-25.4296	-6.36237	19.5647
Fadous 2004 BP 12 73	Olea europaea	Durham	EBA III (Phase IV)	-2550	62.5972	-24.4156	-6.36936	18.4978
Fadous 2005 Kontext 107, Fnr. 26 92	Olea europaea	Durham	EBA I / Chalcolithic (Phase I)	-2850	60.3998	-22.0252	-6.35959	16.0185
Fadous 2005 Kontext 107, Fnr. 26 93	Olea europaea	Durham	EBA I / Chalcolithic (Phase I)	-2850	59.742	-21.7992	-6.35959	15.7836
Fadous 2005 Kontext 109, Fnr. 61 81	Olea europaea	Durham	EBA II (Phase III)	-2650	60.444	-22.6028	-6.37028	16.6079
Fadous 2005 Kontext 109, Fnr. 61 82	Olea europaea	Durham	EBA II (Phase III)	-2650	47.4528	-24.5003	-6.37028	18.5854
Fadous 2005 Kontext 109, Fnr. 61 83	Olea europaea	Durham	EBA II (Phase III)	-2650	61.7016	-22.7217	-6.37028	16.7316
Fadous 2005 Kontext 109, Fnr. 61 84	Olea europaea	Durham	EBA II (Phase III)	-2650	68.7703	-21.3931	-6.37028	15.3512
Fadous 2005 Kontext 109, Fnr. 61 85	Olea europaea	Durham	EBA II (Phase III)	-2650	64.0238	-22.2161	-6.37028	16.2059
Fadous 2005 Kontext 109, Fnr. 61 86	Olea europaea	Durham	EBA II (Phase III)	-2650	62.1911	-25.0088	-6.37028	19.1166
Fadous 2005 Kontext 111, Fnr. 64 77	Olea europaea	Durham	EBA II (Phase III)	-2650	64.2187	-22.9788	-6.37028	16.9992
Fadous 2005 Kontext 111, Fnr. 64 78	Olea europaea	Durham	EBA II (Phase III)	-2650	60.6394	-22.8522	-6.37028	16.8674
Fadous 2005 Kontext 111, Fnr. 64 79	Olea europaea	Durham	EBA II (Phase III)	-2650	47.0017	-24.7808	-6.37028	18.8784
Fadous 2005 Kontext 111, Fnr. 64 80	Olea europaea	Durham	EBA II (Phase III)	-2650	62.0215	-24.3552	-6.37028	18.4339
Fadous 2005 Kontext 68, Fnr. 23 94	Olea europaea	Durham	EBA II (Phase III)	-2650	61.7982	-23.9948	-6.37028	18.0578
Fadous 2005 Kontext 68, Fnr. 23 95	Olea europaea	Durham	EBA II (Phase III)	-2650	64.6033	-24.8422	-6.37028	18.9425
Fadous 2005 Kontext 68, Fnr. 23 96	Olea europaea	Durham	EBA II (Phase III)	-2650	43.8297	-22.1538	-6.37028	16.1411
Fadous 2005 Kontext 79, Fnr. 36 90	Olea europaea	Durham	EBA II (Phase II)	-2770	66.5832	-23.873	-6.36237	17.9389
Fadous 2005 Kontext 79, Fnr. 36 91	Olea europaea	Durham	EBA II (Phase II)	-2770	61.9482	-23.0664	-6.36237	17.0985
Fadous 2005 Kontext 92, Fnr. 74 87	Olea europaea	Durham	EBA II (Phase III)	-2650	61.8011	-24.6114	-6.37028	18.7013
Fadous 2005 Kontext 92, Fnr. 74 88	Olea europaea	Durham	EBA II (Phase III)	-2650	61.3614	-24.6883	-6.37028	18.7817
Fadous 2005 Kontext 92, Fnr. 74 89	Olea europaea	Durham	EBA II (Phase III)	-2650	61.8495	-23.1171	-6.37028	17.1432
Fadous 2007 Kontext 210, Sq. 285/295, Fundnr. 73 138	Olea europaea	Durham	EBA II (Phase III?)	-2650	44.6505	-23.9764	-6.37028	18.0386
Fadous 2007 Kontext 210, Sq. 285/295, Fundnr. 73 139	Olea europaea	Durham	EBA II (Phase III?)	-2650	63.3608	-23.8252	-6.37028	17.8809
Fadous 2007 Kontext 210, Sq. 285/295, Fundnr. 73 140	Olea europaea	Durham	EBA II (Phase III?)	-2650	48.2285	-25.4949	-6.37028	19.625
Fadous 2007 Kontext 210, Sq. 285/295, Fundnr. 73 141	Olea europaea	Durham	EBA II (Phase III?)	-2650	47.3389	-22.8995	-6.37028	16.9166
Fadous 2007 Kontext 210, Sq. 285/295, Fundnr. 73 142	Olea europaea	Durham	EBA II (Phase III?)	-2650	61.5715	-22.8259	-6.37028	16.84
Fadous 2007 Kontext 210, Sq. 285/295, Fundnr. 73 143	Olea europaea	Durham	EBA II (Phase III?)	-2650	45.7735	-25.3133	-6.37028	19.435
Fadous 2007 Kontext 211, Sq 285/295, Fnr. 82 110	Olea europaea	Durham	EBA II (Phase III)	-2650	62.0253	-22.8171	-6.37028	16.8308
Fadous 2007 Kontext 211, Sq 285/295, Fnr. 82 111	Olea europaea	Durham	EBA II (Phase III)	-2650	61.5651	-22.7071	-6.37028	16.7164
Fadous 2007 Kontext 211, Sq 285/295, Fnr. 82 112	Olea europaea	Durham	EBA II (Phase III)	-2650	63.9554	-22.9202	-6.37028	16.9381
Fadous 2007 Kontext 213, Sq. 285/295, Fundnr. 117 131	Olea europaea	Durham	EBA II (Phase III)	-2650	60.1274	-21.7501	-6.37028	15.7217
Fadous 2007 Kontext 213, Sq. 285/295, Fundnr. 117 132	Olea europaea	Durham	EBA II (Phase III)	-2650	62.153	-24.1688	-6.37028	18.2393
Fadous 2007 Kontext 213, Sq. 285/295, Fundnr. 117 133	Olea europaea	Durham	EBA II (Phase III)	-2650	44.1622	-23.7182	-6.37028	17.7694
Fadous 2007 Kontext 213, Sq. 285/295, Fundnr. 117 134	Olea europaea	Durham	EBA II (Phase III)	-2650	46.0261	-23.0173	-6.37028	17.0393
Fadous 2007 Kontext 215, Sq. 285/295, Fnr. 138 97	Olea europaea	Durham	EBA II (Phase III)	-2650	63.7854	-22.4401	-6.37028	16.4388
Fadous 2007 Kontext 215, Sq. 285/295, Fnr. 138 98	Olea europaea	Durham	EBA II (Phase III)	-2650	60.2414	-22.1752	-6.37028	16.1634
Fadous 2007 Kontext 215, Sq. 285/295, Fnr. 138 99	Olea europaea	Durham	EBA II (Phase III)	-2650	62.676	-23.4454	-6.37028	17.4851
Fadous 2007 Kontext 218, Sq. 285/295, Fnr. 111 119	Olea europaea	Durham	EBA II (Phase III)	-2650	59.7191	-20.3664	-6.37028	14.2871
Fadous 2007 Kontext 218, Sq. 285/295, Fnr. 111 120	Olea europaea	Durham	EBA II (Phase III)	-2650	46.2666	-23.25	-6.37028	17.2815
Fadous 2007 Kontext 218, Sq. 285/295, Fnr. 111 121	Olea europaea	Durham	EBA II (Phase III)	-2650	43.3091	-23.3636	-6.37028	17.3998
Fadous 2007 Kontext 218, Sq. 285/295, Fnr. 111 122	Olea europaea	Durham	EBA II (Phase III)	-2650	59.9457	-21.9464	-6.37028	15.9256
Fadous 2007 Kontext 218, Sq. 285/295, Fnr. 111 123	Olea europaea	Durham	EBA II (Phase III)	-2650	62.4761	-24.0392	-6.37028	18.1041
Fadous 2007 Kontext 218, Sq. 285/295, Fnr. 111 124	Olea europaea	Durham	EBA II (Phase III)	-2650	46.0618	-22.2998	-6.37028	16.2928
Fadous 2007 Kontext 308, Sq. 285/300, Fnr. 27 107	Olea europaea	Durham	EBA II (Phase III upper)	-2650	63.0469	-22.5629	-6.37028	16.5664
Fadous 2007 Kontext 308, Sq. 285/300, Fnr. 27 108	Olea europaea	Durham	EBA II (Phase III upper)	-2650	65.2321	-21.2779	-6.37028	15.2317
Fadous 2007 Kontext 308, Sq. 285/300, Fnr. 27 109	Olea europaea	Durham	EBA II (Phase III upper)	-2650	63.1643	-22.5442	-6.37028	16.547
Fadous 2007 Kontext 308, Sq. 285/300, Fundnnr. 67 125	Olea europaea	Durham	EBA II (Phase III upper)	-2650	47.2625	-20.8146	-6.37028	14.7514
Fadous 2007 Kontext 308, Sq. 285/300, Fundnnr. 67 126	Olea europaea	Durham	EBA II (Phase III upper)	-2650	62.7528	-20.6566	-6.37028	14.5876
Fadous 2007 Kontext 308, Sq. 285/300, Fundnnr. 67 127	Olea europaea	Durham	EBA II (Phase III upper)	-2650	56.5597	-22.6178	-6.37028	16.6235
Fadous 2007 Kontext 308, Sq. 285/300, Fundnnr. 67 128	Olea europaea	Durham	EBA II (Phase III upper)	-2650	61.829	-23.9626	-6.37028	18.0243
Fadous 2007 Kontext 308, Sq. 285/300, Fundnnr. 67 129	Olea europaea	Durham	EBA II (Phase III upper)	-2650	63.7343	-20.7341	-6.37028	14.6679
Fadous 2007 Kontext 308, Sq. 285/300, Fundnnr. 67 130	Olea europaea	Durham	EBA II (Phase III upper)	-2650	60.0693	-22.3655	-6.37028	16.3612
Fadous 2007 Kontext 326, Sq. 285/300, Fnr. 74 104	Olea europaea	Durham	EBA II (Phase III middle)	-2650	60.258	-24.3552	-6.37028	18.4339
Fadous 2007 Kontext 326, Sq. 285/300, Fnr. 74 105	Olea europaea	Durham	EBA II (Phase III middle)	-2650	43.4353	-22.3273	-6.37028	16.3214
Fadous 2007 Kontext 326, Sq. 285/300, Fnr. 74 106	Olea europaea	Durham	EBA II (Phase III middle)	-2650	45.9335	-21.8924	-6.37028	15.8695
Fadous 2007 Kontext 327, Sq. 285/300, Fundnr. 103 135	Olea europaea	Durham	EBA II (Phase III middle)	-2650	50.104	-21.7471	-6.37028	15.7187
Fadous 2007 Kontext 327, Sq. 285/300, Fundnr. 103 136	Olea europaea	Durham	EBA II (Phase III middle)	-2650	63.4232	-23.0546	-6.37028	17.0781
Fadous 2007 Kontext 327, Sq. 285/300, Fundnr. 103 137	Olea europaea	Durham	EBA II (Phase III middle)	-2650	60.7413	-23.9764	-6.37028	18.0386
Fadous 2007 Kontext 335, Sq. 285/300, Fnr. 90 100	Olea europaea	Durham	EBA II (Phase III middle-lower)	-2650	60.1777	-23.3616	-6.37028	17.3978
Fadous 2007 Kontext 335, Sq. 285/300, Fnr. 90 101	Olea europaea	Durham	EBA II (Phase III middle-lower)	-2650	63.0529	-24.0415	-6.37028	18.1066
Fadous 2007 Kontext 335, Sq. 285/300, Fnr. 90 102	Olea europaea	Durham	EBA II (Phase III middle-lower)	-2650	59.9264	-22.1168	-6.37028	16.1026
Fadous 2007 Kontext 335, Sq. 285/300, Fnr. 90 103	Olea europaea	Durham	EBA II (Phase III middle-lower)	-2650	60.2773	-22.3515	-6.37028	16.3466
Fadous 2007 Sq. 285/298, 2B?, 21.8.07 113	Olea europaea	Durham	EBA II (Phase III?)	-2650	62.7566	-22.7395	-6.37028	16.7502
Fadous 2007 Sq. 285/298, 2B?, 21.8.07 114	Olea europaea	Durham	EBA II (Phase III?)	-2650	65.6383	-20.9137	-6.37028	14.8541
Fadous 2007 Sq. 285/298, 2B?, 21.8.07 115	Olea europaea	Durham	EBA II (Phase III?)	-2650	66.668	-20.2845	-6.37028	14.2023
Fadous 2007 Sq. 285/298, 2B?, 21.8.07 116	Olea europaea	Durham	EBA II (Phase III?)	-2650	64.1716	-20.2561	-6.37028	14.1729
Fadous 2007 Sq. 285/298, 2B?, 21.8.07 117	Olea europaea	Durham	EBA II (Phase III?)	-2650	69.7265	-21.0404	-6.37028	14.9854
Fadous 2007 Sq. 285/298, 2B?, 21.8.07 118	Olea europaea	Durham	EBA II (Phase III?)	-2650	58.9827	-20.9966	-6.37028	14.94
Fadous 2008 Kontext 1309, Sq. 255/280, Fundnr. 19 176	Olea europaea	Durham	undated	-2650	58.9125	-23.7637	-6.37028	17.8168
Fadous 2008 Kontext 1309, Sq. 255/280, Fundnr. 19 177	Olea europaea	Durham	undated	-2650	59.9717	-23.653	-6.37028	17.7014
Fadous 2008 Kontext 1309, Sq. 255/280, Fundnr. 19 178	Olea europaea	Durham	undated	-2650	61.9953	-21.5299	-6.37028	15.4932
Fadous 2008 Kontext 1309, Sq. 255/280, Fundnr. 19 179	Olea europaea	Durham	undated	-2650	61.7558	-22.017	-6.37028	15.9989
Fadous 2008 Kontext 1311, Sq. 255/280, Fundnr. 26 159	Olea europaea	Durham	undated	-2650	64.0666	-22.6571	-6.37028	16.6644
Fadous 2008 Kontext 1311, Sq. 255/280, Fundnr. 26 160	Olea europaea	Durham	undated	-2650	62.133	-22.8858	-6.37028	16.9023
Fadous 2008 Kontext 1311, Sq. 255/280, Fundnr. 26 161	Olea europaea	Durham	undated	-2650	60.2834	-23.4453	-6.37028	17.485
Fadous 2008 Kontext 1311, Sq. 255/280, Fundnr. 26 162	Olea europaea	Durham	undated	-2650	60.4925	-21.8306	-6.37028	15.8053
Fadous 2008 Kontext 1311, Sq. 255/280, Fundnr. 26 163	Olea europaea	Durham	undated	-2650	67.1916	-22.876	-6.37028	16.8921
Fadous 2008 Kontext 222, Sq. 285/295, Fundnr. 187 180	Olea europaea	Durham	EBA II (Phase III)	-2650	62.5787	-20.7471	-6.37028	14.6814
Fadous 2008 Kontext 222, Sq. 285/295, Fundnr. 187 181	Olea europaea	Durham	EBA II (Phase III)	-2650	59.7532	-22.9721	-6.37028	16.9922
Fadous 2008 Kontext 222, Sq. 285/295, Fundnr. 187 183	Olea europaea	Durham	EBA II (Phase III)	-2650	61.899	-20.876	-6.37028	14.815
Fadous 2008 Kontext 222, Sq. 285/295, Fundnr. 187 184	Olea europaea	Durham	EBA II (Phase III)	-2650	45.0117	-23.1754	-6.37028	17.2038
Fadous 2008 Kontext 222, Sq. 285/295, Fundnr. 187 185	Olea europaea	Durham	EBA II (Phase III)	-2650	69.0209	-20.7325	-6.37028	14.6663
Fadous 2008 Kontext 222, Sq. 285/295, Fundnr. 187_182	Olea europaea	Durham	EBA II (Phase III)	-2650	81.8232	-18.3279	-6.37028	12.1808
Fadous 2008 Kontext 224, Sq. 285/295, Fundnr. 210 193	Olea europaea	Durham	EBA II (Phase III)	-2650	58.7208	-25.1995	-6.37028	19.3159
Fadous 2008 Kontext 224, Sq. 285/295, Fundnr. 210 194	Olea europaea	Durham	EBA II (Phase III)	-2650	53.475	-25.0719	-6.37028	19.1826
Fadous 2008 Kontext 227, Sq. 295/295, Fundnr. 225 198	Olea europaea	Durham	EBA II (Phase III)	-2650	61.6042	-25.6677	-6.37028	19.8058
Fadous 2008 Kontext 227, Sq. 295/295, Fundnr. 225 199	Olea europaea	Durham	EBA II (Phase III)	-2650	64.6021	-23.4879	-6.37028	17.5293
Fadous 2008 Kontext 227, Sq. 295/295, Fundnr. 225 201	Olea europaea	Durham	EBA II (Phase III)	-2650	61.9915	-23.7219	-6.37028	17.7733
Fadous 2008 Kontext 227, Sq. 295/295, Fundnr. 225 202	Olea europaea	Durham	EBA II (Phase III)	-2650	60.2567	-23.9047	-6.37028	17.9639
Fadous 2008 Kontext 227, Sq. 295/295, Fundnr. 225 203	Olea europaea	Durham	EBA II (Phase III)	-2650	63.9094	-22.9074	-6.37028	16.9248
Fadous 2008 Kontext 228, Sq. 285/295, Fundnr. 198 164	Olea europaea	Durham	EBA II (Phase III)	-2650	64.6673	-25.0925	-6.37028	19.2041
Fadous 2008 Kontext 228, Sq. 285/295, Fundnr. 198 165	Olea europaea	Durham	EBA II (Phase III)	-2650	59.7795	-21.8365	-6.37028	15.8114
Fadous 2008 Kontext 228, Sq. 285/295, Fundnr. 198 166	Olea europaea	Durham	EBA II (Phase III)	-2650	62.7796	-25.066	-6.37028	19.1764
Fadous 2008 Kontext 228, Sq. 285/295, Fundnr. 198 167	Olea europaea	Durham	EBA II (Phase III)	-2650	62.3499	-23.9597	-6.37028	18.0212
Fadous 2008 Kontext 228, Sq. 285/295, Fundnr. 198 168	Olea europaea	Durham	EBA II (Phase III)	-2650	60.5751	-22.6679	-6.37028	16.6756
Fadous 2008 Kontext 228, Sq. 285/295, Fundnr. 198 169	Olea europaea	Durham	EBA II (Phase III)	-2650	61.3967	-21.9464	-6.37028	15.9256
Fadous 2008 Kontext 411, Sq. 285/305, Fundnr. 55 195	Olea europaea	Durham	EBA II (Phase III?)	-2650	45.2254	-22.2664	-6.37028	16.2581
Fadous 2008 Kontext 411, Sq. 285/305, Fundnr. 55 196	Olea europaea	Durham	EBA II (Phase III?)	-2650	59.4476	-21.9242	-6.37028	15.9026
Fadous 2008 Kontext 411, Sq. 285/305, Fundnr. 55 197	Olea europaea	Durham	EBA II (Phase III?)	-2650	65.0606	-23.5032	-6.37028	17.5453
Fadous 2008 Kontext 418, Sq. 285/305, Fundnr. 76 186	Olea europaea	Durham	EBA II (Phase III?)	-2650	63.5334	-22.0347	-6.37028	16.0174
Fadous 2008 Kontext 418, Sq. 285/305, Fundnr. 76 187	Olea europaea	Durham	EBA II (Phase III?)	-2650	66.2816	-23.1658	-6.37028	17.1938
Fadous 2008 Kontext 418, Sq. 285/305, Fundnr. 76 188	Olea europaea	Durham	EBA II (Phase III?)	-2650	64.7865	-21.3601	-6.37028	15.317
Fadous 2008 Kontext 424, Sq. 285/305, Fundnr. 91 189	Olea europaea	Durham	EBA II (Phase III upper)	-2650	51.4412	-22.4382	-6.37028	16.4367
Fadous 2008 Kontext 424, Sq. 285/305, Fundnr. 91 190	Olea europaea	Durham	EBA II (Phase III upper)	-2650	62.6898	-23.1891	-6.37028	17.2181
Fadous 2008 Kontext 424, Sq. 285/305, Fundnr. 91 191	Olea europaea	Durham	EBA II (Phase III upper)	-2650	63.4195	-22.3204	-6.37028	16.3142
Fadous 2008 Kontext 424, Sq. 285/305, Fundnr. 91 192	Olea europaea	Durham	EBA II (Phase III upper)	-2650	64.9829	-23.8154	-6.37028	17.8707
Fadous 2008 Kontext 508, Sq. 290/295, Fundnr. 57 _173	Olea europaea	Durham	EBA II (Phase III)	-2650	65.7113	-20.0306	-6.37028	13.9395
Fadous 2008 Kontext 508, Sq. 290/295, Fundnr. 57 174	Olea europaea	Durham	EBA II (Phase III)	-2650	66.8838	-22.4015	-6.37028	16.3986
Fadous 2008 Kontext 508, Sq. 290/295, Fundnr. 57 175	Olea europaea	Durham	EBA II (Phase III)	-2650	65.2085	-21.977	-6.37028	15.9574
Fadous 2008 Kontext 522, Sq. 290/295, Fundnr. 139 170	Olea europaea	Durham	EBA II (Phase III)	-2650	44.7789	-24.1472	-6.37028	18.2168
Fadous 2008 Kontext 522, Sq. 290/295, Fundnr. 139 171	Olea europaea	Durham	EBA II (Phase III)	-2650	44.7605	-22.9025	-6.37028	16.9197
Fadous 2008 Kontext 522, Sq. 290/295, Fundnr. 139 172	Olea europaea	Durham	EBA II (Phase III)	-2650	61.1804	-23.6328	-6.37028	17.6804
Fadous 2008 Kontext 522, Sq. 290/295, Fundnr. 140 153	Olea europaea	Durham	EBA II (Phase III)	-2650	61.8191	-21.6755	-6.37028	15.6443
Fadous 2008 Kontext 522, Sq. 290/295, Fundnr. 140 154	Olea europaea	Durham	EBA II (Phase III)	-2650	60.3638	-22.1417	-6.37028	16.1286
Fadous 2008 Kontext 522, Sq. 290/295, Fundnr. 140 155	Olea europaea	Durham	EBA II (Phase III)	-2650	65.1635	-22.3096	-6.37028	16.303
Fadous 2008 Kontext 522, Sq. 290/295, Fundnr. 140 156	Olea europaea	Durham	EBA II (Phase III)	-2650	44.3243	-21.542	-6.37028	15.5057
Fadous 2008 Kontext 522, Sq. 290/295, Fundnr. 140 157	Olea europaea	Durham	EBA II (Phase III)	-2650	62.5936	-21.7265	-6.37028	15.6973
Fadous 2008 Kontext 522, Sq. 290/295, Fundnr. 140 158	Olea europaea	Durham	EBA II (Phase III)	-2650	59.032	-24.4495	-6.37028	18.5323
Fadous 2008 Kontxt 222, Sq. 285/295, Fundnr. 146 144	Olea europaea	Durham	EBA II (Phase III)	-2650	65.2587	-23.1577	-6.37028	17.1854
Fadous 2008 Kontxt 222, Sq. 285/295, Fundnr. 146 145	Olea europaea	Durham	EBA II (Phase III)	-2650	63.4793	-22.1506	-6.37028	16.1377
Fadous 2008 Kontxt 222, Sq. 285/295, Fundnr. 146 146	Olea europaea	Durham	EBA II (Phase III)	-2650	46.8417	-22.8593	-6.37028	16.8748
Fadous 2008 Kontxt 222, Sq. 285/295, Fundnr. 183 147	Olea europaea	Durham	EBA II (Phase III)	-2650	64.7178	-22.3165	-6.37028	16.3102
Fadous 2008 Kontxt 222, Sq. 285/295, Fundnr. 183 148	Olea europaea	Durham	EBA II (Phase III)	-2650	61.2175	-23.0762	-6.37028	17.1006
Fadous 2008 Kontxt 222, Sq. 285/295, Fundnr. 183 149	Olea europaea	Durham	EBA II (Phase III)	-2650	58.8818	-22.1398	-6.37028	16.1265
Fadous 2008 Kontxt 222, Sq. 285/295, Fundnr. 183 150	Olea europaea	Durham	EBA II (Phase III)	-2650	47.3341	-22.3665	-6.37028	16.3622
Fadous 2008 Kontxt 222, Sq. 285/295, Fundnr. 183 151	Olea europaea	Durham	EBA II (Phase III)	-2650	64.0891	-24.5163	-6.37028	18.602
Fadous 2008 Kontxt 222, Sq. 285/295, Fundnr. 183 152	Olea europaea	Durham	EBA II (Phase III)	-2650	60.937	-25.0336	-6.37028	19.1425
Fadous 2009 Kontext 254, Sq. 285/295, Fundnr. 363 214	Olea europaea	Durham	EBA II (Phase II)	-2770	63.537	-21.2161	-6.36237	15.1757
Fadous 2009 Kontext 340, Sq. 285/300, Fundnr. 117 216	Olea europaea	Durham	EBA II (Phase III lower)	-2650	65.928	-22.3039	-6.37028	16.2971
Fadous 2009 Kontext 342, Sq. 285/300, Fundnr 150 205	Olea europaea	Durham	EBA II (Phase III lower)	-2650	63.2472	-22.2923	-6.37028	16.285
Fadous 2009 Kontext 342, Sq. 285/300, Fundnr 150 206	Olea europaea	Durham	EBA II (Phase III lower)	-2650	61.6436	-21.8795	-6.37028	15.8562
Fadous 2009 Kontext 342, Sq. 285/300, Fundnr 150 207	Olea europaea	Durham	EBA II (Phase III lower)	-2650	61.8165	-21.9022	-6.37028	15.8797
Fadous 2009 Kontext 342, Sq. 285/300, Fundnr 150 208	Olea europaea	Durham	EBA II (Phase III lower)	-2650	62.4093	-23.6986	-6.37028	17.7489
Fadous 2009 Kontext 342, Sq. 285/300, Fundnr 150 209	Olea europaea	Durham	EBA II (Phase III lower)	-2650	64.386	-20.8024	-6.37028	14.7388
Fadous 2009 Kontext 454, Sq. 285/305, Fundnr. 279 211	Olea europaea	Durham	EBA II (Phase III middle)	-2650	62.1997	-21.9513	-6.37028	15.9307
Fadous 2009 Kontext 454, Sq. 285/305, Fundnr. 279 212	Olea europaea	Durham	EBA II (Phase III middle)	-2650	63.2036	-20.6271	-6.37028	14.5571
Fadous 2009 Kontext 502, Sq. 290/295, Fundnr. 232 _218	Olea europaea	Durham	EBA III (Phase IV)	-2550	68.5597	-20.1697	-6.36936	14.0844
Fadous 2009 Kontext 502, Sq. 290/295, Fundnr. 232 219	Olea europaea	Durham	EBA III (Phase IV)	-2550	46.9033	-24.0444	-6.36936	18.1105
Fadous 2009 Kontext 522, Sq. 290/295, Fundnr. 206 _224	Olea europaea	Durham	EBA II (Phase III)	-2650	79.2923	-19.8477	-6.37028	13.7503
Fadous 2009 Kontext 522, Sq. 290/295, Fundnr. 206 221	Olea europaea	Durham	EBA II (Phase III)	-2650	56.5879	-22.0387	-6.37028	16.0215
Fadous 2009 Kontext 522, Sq. 290/295, Fundnr. 206 222	Olea europaea	Durham	EBA II (Phase III)	-2650	63.9511	-21.6978	-6.37028	15.6675
Fadous 2009 Kontext 522, Sq. 290/295, Fundnr. 206 223	Olea europaea	Durham	EBA II (Phase III)	-2650	62.2265	-21.6234	-6.37028	15.5903
Fadous 2009 Kontext 522, Sq. 290/295, Fundnr. 206 225	Olea europaea	Durham	EBA II (Phase III)	-2650	61.4831	-23.237	-6.37028	17.268
Fadous 2009 Kontext 522, Sq. 290/295, Fundnr. 206 226	Olea europaea	Durham	EBA II (Phase III)	-2650	60.4604	-24.1677	-6.37028	18.2382
Fadous 2009 BP 100 Kontext 502, Sq. 290/295, Fundnr. 232 217	Olea europaea	Durham	EBA III (Phase IV)	-2550	55.4373	-23.482	-6.36936	17.5242
Fadous 2009 BP 101 Kontext 342, Sq. 285/300, Fundnr 150 204	Olea europaea	Durham	EBA II (Phase III lower)	-2650	63.1557	-23.3953	-6.37028	17.4328
Fadous 2009 BP 107 Kontext 340, Sq. 285/300, Fundnr. 117 215	Olea europaea	Durham	EBA II (Phase III lower)	-2650	64.2637	-23.0821	-6.37028	17.1067
Fadous 2009 BP 109 Kontext 522, Sq. 290/295, Fundnr. 206 220	Olea europaea	Durham	EBA II (Phase III)	-2650	62.4887	-21.701	-6.37028	15.6708
Fadous 2009 BP 96 Kontext 254, Sq. 285/295, Fundnr. 363 213	Olea europaea	Durham	EBA II (Phase II)	-2770	59.068	-20.9627	-6.36237	14.9129
Fadous 2009 BP 98 Kontext 454, Sq. 285/305, Fundnr. 279 210	Olea europaea	Durham	EBA II (Phase III middle)	-2650	64.3847	-22.5835	-6.37028	16.5878
Fadous 2011 Kontext 1621, Sq. 305/295, Fundnr. 188_231	Olea europaea	Durham	EBA III (Phase IV)	-2550	62.515	-24.6325	-6.36936	18.7244
Fadous 2011 Kontext 1621, Sq. 305/295, Fundnr. 188_233	Olea europaea	Durham	EBA III (Phase IV)	-2550	85.0028	-19.8953	-6.36936	13.8005
Fadous 2011 Kontext 1621, Sq. 305/295, Fundnr. 188_235	Olea europaea	Durham	EBA III (Phase IV)	-2550	92.3805	-18.9389	-6.36936	12.8122
Fadous 2011 Kontext 1639, Sq. 305/295, Fundnr. 298 228	Olea europaea	Durham	EBA III (Phase IV)	-2550	57.7251	-22.6172	-6.36936	16.6239
Fadous 2011 Kontext 1639, Sq. 305/295, Fundnr. 298 229	Olea europaea	Durham	EBA III (Phase IV)	-2550	41.1501	-21.5361	-6.36936	15.5005
Fadous 2011 Kontext 1925, Sq. 295/305, Fundnr. 142_244	Olea europaea	Durham	EBA II (Phase III)	-2650	66.845	-21.1174	-6.37028	15.0653
Fadous 2011 Kontext, 2206, Sq. 295/310, Fundnr. 107_250	Olea europaea	Durham	MBA I (Phase VI)	-1850	67.7034	-22.7783	-6.40972	16.7501
Fadous 2011 BP 159 Kontext 1639, Sq. 305/295, Fundnr. 298 227	Olea europaea	Durham	EBA III (Phase IV)	-2550	63.2504	-23.1695	-6.36936	17.1986
Fadous 2011 BP 161 Kontext 1621, Sq. 305/295, Fundnr. 188 230	Olea europaea	Durham	EBA III (Phase IV)	-2550	64.82	-21.2436	-6.36936	15.197
Fadous 2011 BP 164 Kontext 1628, Sq. 305/295, Fundnr. 206 _251	Olea europaea	Durham	EBA III (Phase IV)	-2550	66.4183	-21.9472	-6.36936	15.9274
Fadous 2011 BP 165 Kontext 1925, Sq. 295/305, Fundnr. 142_242	Olea europaea	Durham	EBA II (Phase III)	-2650	60.8018	-22.4271	-6.37028	16.4251
Fadous 2011 BP 176 Kontext, 2206, Sq. 295/310, Fundnr. 107_249	Olea europaea	Durham	MBA I (Phase VI)	-1850	72.9404	-23.076	-6.40972	17.06
Gal'on Tree 1_400	Olea europaea	Durham	modern	2020	45.7978	-22.6938	-8.06968	14.9637
Gal'on Tree 1_401	Olea europaea	Durham	modern	2020	41.6183	-22.7424	-8.06968	15.0142
Gal'on Tree 1_402	Olea europaea	Durham	modern	2020	42.8408	-22.9261	-8.06968	15.205
Gal'on Tree 1_403	Olea europaea	Durham	modern	2020	43.438	-24.0751	-8.06968	16.4003
Gal'on Tree 2_404	Olea europaea	Durham	modern	2020	40.2451	-25.5566	-8.06968	17.9456
Gal'on Tree 2_405	Olea europaea	Durham	modern	2020	39.6101	-25.5663	-8.06968	17.9557
Gal'on Tree 2_406	Olea europaea	Durham	modern	2020	44.6597	-25.5761	-8.06968	17.9659
Gal'on Tree 2_407	Olea europaea	Durham	modern	2020	46.5315	-24.1393	-8.06968	16.4671
Gal'on Tree 3_408	Olea europaea	Durham	modern	2020	42.0164	-23.9225	-8.06968	16.2414
Gal'on Tree 3_409	Olea europaea	Durham	modern	2020	48.3983	-23.9128	-8.06968	16.2313
Gal'on Tree 3_410	Olea europaea	Durham	modern	2020	44.308	-23.8768	-8.06968	16.1938
Gal'on Tree 3_411	Olea europaea	Durham	modern	2020	47.1954	-24.1656	-8.06968	16.4945
Gal'on Tree 3_412	Olea europaea	Durham	modern	2020	44.3264	-25.7685	-8.06968	18.167
Hazor 2009 BP 162 G294	Vitis vinifera	Durham	8th cent. BC	-750	51.0701	-25.6937	-6.39418	19.8084
Hazor 2009 BP 162 G295	Vitis vinifera	Durham	8th cent. BC	-750	62.2916	-25.9172	-6.39418	20.0424
Hazor 2009 BP 162 G296	Vitis vinifera	Durham	8th cent. BC	-750	57.0686	-26.3209	-6.39418	20.4654
Hazor 2010 BP 40 G303	Vitis vinifera	Durham	LBA I	-1450	52.7834	-27.4286	-6.43031	21.5905
Hazor 2010 BP 41 G301	Vitis vinifera	Durham	LBA I	-1450	63.0792	-28.0188	-6.43031	22.2108
Hazor 2010 BP 41 G302	Vitis vinifera	Durham	LBA I	-1450	61.2981	-23.9877	-6.43031	17.9889
Hazor 2012 BP 103 G299	Vitis vinifera	Durham	10th cent. BC	-950	67.2122	-25.7033	-6.41392	19.7983
Hazor 2012 BP 170 G298	Vitis vinifera	Durham	LBA	-1350	66.4681	-25.3674	-6.43	19.4303
Hazor 2014 BP 86 381	Olea europaea	Durham	8th cent. BC	-700	63.0139	-21.3151	-6.39	15.2501
Hazor 2014 BP 86 382	Olea europaea	Durham	8th cent. BC	-700	62.2842	-21.4715	-6.39	15.4124
Hazor 2014 BP 86 383	Olea europaea	Durham	8th cent. BC	-700	61.9771	-21.8534	-6.39	15.8089
Hazor 2015 BP 79 378	Olea europaea	Durham	LBA	-1200	69.0784	-22.2518	-6.43	16.1819
Hazor 2015 BP 79 379	Olea europaea	Durham	LBA	-1200	61.0712	-21.5335	-6.43	15.4359
Hazor 2015 BP 79 380	Olea europaea	Durham	LBA	-1200	61.9143	-22.4281	-6.43	16.3652
Hazor 2016 BP 09 G305	Vitis vinifera	Durham	LBA	-1350	64.0531	-27.1219	-6.43	21.2688
Hazor 2016 BP 123 391	Olea europaea	Durham	LBA	-1200	64.1062	-20.9685	-6.43	14.8499
Hazor 2016 BP 123 392	Olea europaea	Durham	LBA	-1200	63.4716	-23.9983	-6.43	18.0002
Hazor 2016 BP 123 393	Olea europaea	Durham	LBA	-1200	64.6003	-24.0777	-6.43	18.0831
Hazor 2016 BP 124 384	Olea europaea	Durham	LBA	-1200	59.2827	-23.1905	-6.43	17.1584
Hazor 2016 BP 124 385	Olea europaea	Durham	LBA	-1200	62.5606	-21.7884	-6.43	15.7005
Hazor 2016 BP 124 386	Olea europaea	Durham	LBA	-1200	62.713	-24.8735	-6.43	18.9139
Hazor 2016 BP 124 387	Olea europaea	Durham	LBA	-1200	65.7806	-21.9309	-6.43	15.8485
Hazor 2016 BP 125 397	Olea europaea	Durham	LBA	-1200	62.9897	-22.1315	-6.43	16.0569
Hazor 2016 BP 125 398	Olea europaea	Durham	LBA	-1200	57.1674	-21.4599	-6.43	15.3595
Hazor 2016 BP 127 394	Olea europaea	Durham	LBA	-1200	62.5859	-21.0861	-6.43	14.9718
Hazor 2016 BP 127 395	Olea europaea	Durham	LBA	-1200	43.82	-21.4114	-6.43	15.3092
Hazor 2016 BP 127 396	Olea europaea	Durham	LBA	-1200	61.9072	-20.9404	-6.43	14.8207
Hazor 2016 BP 130 388	Olea europaea	Durham	LBA	-1200	65.0485	-24.1223	-6.43	18.1297
Hazor 2016 BP 130 389	Olea europaea	Durham	LBA	-1200	64.5397	-21.9319	-6.43	15.8495
Hazor 2016 BP 130 390	Olea europaea	Durham	LBA	-1200	63.8311	-23.3576	-6.43	17.3325
Hazor 2016 BP 96 G300	Vitis vinifera	Durham	10th cent. BC	-950	61.185	-25.5273	-6.41392	19.614
Hazor 2017 BP 16 G304	Vitis vinifera	Durham	LBA	-1350	61.0828	-24.1327	-6.43	18.1405
Hirbet ez-Zeraqon 1988 88-246 339	Olea europaea	Durham	EBA III (late horizon)	-2870	67.3275	-20.2086	-6.36056	14.1337
Hirbet ez-Zeraqon 1988 88-246 340	Olea europaea	Durham	EBA III (late horizon)	-2870	64.415	-20.5221	-6.36056	14.4583
Hirbet ez-Zeraqon 1988 88-246 341	Olea europaea	Durham	EBA III (late horizon)	-2870	60.614	-20.9239	-6.36056	14.8746
Hirbet ez-Zeraqon 1988 88-246 342	Olea europaea	Durham	EBA III (late horizon)	-2870	67.1661	-22.4336	-6.36056	16.4419
Hirbet ez-Zeraqon 1988 88-247 343	Olea europaea	Durham	EBA III (late horizon)	-2870	56.8929	-21.0222	-6.36056	14.9765
Hirbet ez-Zeraqon 1988 88-247 344	Olea europaea	Durham	EBA III (late horizon)	-2870	62.7757	-21.5077	-6.36056	15.4801
Hirbet ez-Zeraqon 1988 88-247 345	Olea europaea	Durham	EBA III (late horizon)	-2870	60.2789	-21.1238	-6.36056	15.0819
Hirbet ez-Zeraqon 1988 88-247 346	Olea europaea	Durham	EBA III (late horizon)	-2870	63.4139	-21.2088	-6.36056	15.17
Hirbet ez-Zeraqon 1991 189 G225	Vitis vinifera	Durham	EBA III (middle horizon)	-2970	38.216	-25.2074	-6.35216	19.3428
Hirbet ez-Zeraqon 1991 189 G226	Vitis vinifera	Durham	EBA III (middle horizon)	-2970	67.7926	-24.5312	-6.35216	18.6362
Hirbet ez-Zeraqon 1991 189 G227	Vitis vinifera	Durham	EBA III (middle horizon)	-2970	60.6504	-24.4896	-6.35216	18.5927
Hirbet ez-Zeraqon 1991 189 G228	Vitis vinifera	Durham	EBA III (middle horizon)	-2970	46.8158	-26.8298	-6.35216	21.0422
Hirbet ez-Zeraqon 1991 198 G244	Vitis vinifera	Durham	EBA III (middle horizon)	-2970	52.96	-25.6147	-6.35216	19.7689
Hirbet ez-Zeraqon 1991 198 G245	Vitis vinifera	Durham	EBA III (middle horizon)	-2970	53.0879	-23.4157	-6.35216	17.4727
Hirbet ez-Zeraqon 1991 198 G246	Vitis vinifera	Durham	EBA III (middle horizon)	-2970	66.5415	-23.9198	-6.35216	17.9981
Hirbet ez-Zeraqon 1991 198 G247	Vitis vinifera	Durham	EBA III (middle horizon)	-2970	65.7151	-25.28	-6.35216	19.4187
Hirbet ez-Zeraqon 1991 665 G248	Vitis vinifera	Durham	EBA III (late horizon)	-2870	64.9271	-27.6066	-6.36056	21.8492
Hirbet ez-Zeraqon 1991 665 G249	Vitis vinifera	Durham	EBA III (late horizon)	-2870	62.5336	-24.3996	-6.36056	18.4902
Hirbet ez-Zeraqon 1991 665 G250	Vitis vinifera	Durham	EBA III (late horizon)	-2870	59.4058	-24.3322	-6.36056	18.4198
Hirbet ez-Zeraqon 1991 685 G229	Vitis vinifera	Durham	EBA III (middle horizon)	-2970	63.7183	-27.3618	-6.35216	21.6007
Hirbet ez-Zeraqon 1991 685 G230	Vitis vinifera	Durham	EBA III (middle horizon)	-2970	66.5182	-24.8253	-6.35216	18.9434
Hirbet ez-Zeraqon 1991 695 G251	Vitis vinifera	Durham	EBA III (middle horizon)	-2970	60.8294	-27.6043	-6.35216	21.8555
Hirbet ez-Zeraqon 1991 695 G252	Vitis vinifera	Durham	EBA III (middle horizon)	-2970	60.5317	-24.555	-6.35216	18.6611
Hirbet ez-Zeraqon 1991 695 G253	Vitis vinifera	Durham	EBA III (middle horizon)	-2970	61.472	-24.0549	-6.35216	18.139
Hirbet ez-Zeraqon 1991 718 G192	Vitis vinifera	Durham	EBA III (middle horizon)	-2970	45.0107	-26.0271	-6.35216	20.2007
Hirbet ez-Zeraqon 1991 718 G193	Vitis vinifera	Durham	EBA III (middle horizon)	-2970	61.8711	-25.0768	-6.35216	19.2063
Hirbet ez-Zeraqon 1991 718 G194	Vitis vinifera	Durham	EBA III (middle horizon)	-2970	64.4798	-25.0046	-6.35216	19.1308
Hirbet ez-Zeraqon 1991 718 G195	Vitis vinifera	Durham	EBA III (middle horizon)	-2970	65.1954	-24.6964	-6.35216	18.8088
Hirbet ez-Zeraqon 1991 718 G196	Vitis vinifera	Durham	EBA III (middle horizon)	-2970	63.7931	-26.2662	-6.35216	20.4512
Hirbet ez-Zeraqon 1991 718 G197	Vitis vinifera	Durham	EBA III (middle horizon)	-2970	61.7946	-25.8203	-6.35216	19.9842
Hirbet ez-Zeraqon 1991 719 G218	Vitis vinifera	Durham	EBA III (early horizon)	-3070	60.5396	-24.7687	-6.35009	18.8864
Hirbet ez-Zeraqon 1991 719 G219	Vitis vinifera	Durham	EBA III (early horizon)	-3070	61.0769	-25.0514	-6.35009	19.1818
Hirbet ez-Zeraqon 1991 719 G220	Vitis vinifera	Durham	EBA III (early horizon)	-3070	61.3338	-24.4538	-6.35009	18.5575
Hirbet ez-Zeraqon 1991 719 G221	Vitis vinifera	Durham	EBA III (early horizon)	-3070	64.1334	-25.991	-6.35009	20.165
Hirbet ez-Zeraqon 1991 720 G234	Vitis vinifera	Durham	EBA III (early/middle horizon)	-2950	65.3979	-24.7372	-6.35574	18.8477
Hirbet ez-Zeraqon 1991 720 G235	Vitis vinifera	Durham	EBA III (early/middle horizon)	-2950	51.3231	-26.5173	-6.35574	20.7107
Hirbet ez-Zeraqon 1991 720 G236	Vitis vinifera	Durham	EBA III (early/middle horizon)	-2950	63.0269	-25.5402	-6.35574	19.6873
Hirbet ez-Zeraqon 1991 720 G237	Vitis vinifera	Durham	EBA III (early/middle horizon)	-2950	60.1529	-25.6002	-6.35574	19.75
Hirbet ez-Zeraqon 1991 720 G238	Vitis vinifera	Durham	EBA III (early/middle horizon)	-2950	64.836	-24.4344	-6.35574	18.5315
Hirbet ez-Zeraqon 1991 720 G239	Vitis vinifera	Durham	EBA III (early/middle horizon)	-2950	63.5457	-25.337	-6.35574	19.4747
Hirbet ez-Zeraqon 1991 724 G212	Vitis vinifera	Durham	EBA III (middle horizon)	-2970	63.9959	-26.6779	-6.35216	20.8828
Hirbet ez-Zeraqon 1991 724 G213	Vitis vinifera	Durham	EBA III (middle horizon)	-2970	60.2482	-25.7388	-6.35216	19.8989
Hirbet ez-Zeraqon 1991 724 G214	Vitis vinifera	Durham	EBA III (middle horizon)	-2970	61.8075	-25.4842	-6.35216	19.6323
Hirbet ez-Zeraqon 1991 724 G215	Vitis vinifera	Durham	EBA III (middle horizon)	-2970	64.6017	-23.1852	-6.35216	17.2326
Hirbet ez-Zeraqon 1991 724 G216	Vitis vinifera	Durham	EBA III (middle horizon)	-2970	59.7062	-25.3644	-6.35216	19.507
Hirbet ez-Zeraqon 1991 724 G217	Vitis vinifera	Durham	EBA III (middle horizon)	-2970	66.1278	-27.0326	-6.35216	21.255
Hirbet ez-Zeraqon 1991 725 G203	Vitis vinifera	Durham	EBA III (early/middle horizon)	-2950	62.8859	-26.4309	-6.35574	20.6202
Hirbet ez-Zeraqon 1991 725 G204	Vitis vinifera	Durham	EBA III (early/middle horizon)	-2950	59.9717	-27.0672	-6.35574	21.2877
Hirbet ez-Zeraqon 1991 725 G205	Vitis vinifera	Durham	EBA III (early/middle horizon)	-2950	59.4228	-25.4681	-6.35574	19.6118
Hirbet ez-Zeraqon 1991 725 G206	Vitis vinifera	Durham	EBA III (early/middle horizon)	-2950	62.3125	-24.6338	-6.35574	18.7397
Hirbet ez-Zeraqon 1991 725 G207	Vitis vinifera	Durham	EBA III (early/middle horizon)	-2950	63.3117	-27.1418	-6.35574	21.366
Hirbet ez-Zeraqon 1991 725 G208	Vitis vinifera	Durham	EBA III (early/middle horizon)	-2950	60.4344	-24.9516	-6.35574	19.0718
Hirbet ez-Zeraqon 1991 726 G198	Vitis vinifera	Durham	EBA III (early/middle horizon)	-2950	61.1055	-22.6419	-6.35574	16.6635
Hirbet ez-Zeraqon 1991 726 G199	Vitis vinifera	Durham	EBA III (early/middle horizon)	-2950	47.5684	-27.8326	-6.35574	22.0917
Hirbet ez-Zeraqon 1991 726 G200	Vitis vinifera	Durham	EBA III (early/middle horizon)	-2950	66.4224	-23.4024	-6.35574	17.4551
Hirbet ez-Zeraqon 1991 726 G201	Vitis vinifera	Durham	EBA III (early/middle horizon)	-2950	50.266	-26.7725	-6.35574	20.9784
Hirbet ez-Zeraqon 1991 726 G202	Vitis vinifera	Durham	EBA III (early/middle horizon)	-2950	57.4357	-25.6265	-6.35574	19.7776
Hirbet ez-Zeraqon 1991 736 G209	Vitis vinifera	Durham	EBA III (early/middle horizon)	-2950	59.4738	-23.6015	-6.35574	17.6626
Hirbet ez-Zeraqon 1991 736 G210	Vitis vinifera	Durham	EBA III (early/middle horizon)	-2950	60.8663	-27.0858	-6.35574	21.3072
Hirbet ez-Zeraqon 1991 736 G211	Vitis vinifera	Durham	EBA III (early/middle horizon)	-2950	61.9184	-26.5742	-6.35574	20.7704
Hirbet ez-Zeraqon 1991 746 G222	Vitis vinifera	Durham	EBA III (early/middle horizon)	-2950	63.1624	-22.6476	-6.35574	16.6694
Hirbet ez-Zeraqon 1991 746 G223	Vitis vinifera	Durham	EBA III (early/middle horizon)	-2950	50.9663	-25.2084	-6.35574	19.3402
Hirbet ez-Zeraqon 1991 746 G224	Vitis vinifera	Durham	EBA III (early/middle horizon)	-2950	57.3231	-23.8801	-6.35574	17.9531
Hirbet ez-Zeraqon 1991 766 G190	Vitis vinifera	Durham	EBA III (middle horizon)	-2970	55.8303	-24.0461	-6.35216	18.1299
Hirbet ez-Zeraqon 1991 91-416 307	Olea europaea	Durham	EBA III (middle horizon)	-2970	52.2711	-22.7132	-6.35216	16.7413
Hirbet ez-Zeraqon 1991 91-416 308	Olea europaea	Durham	EBA III (middle horizon)	-2970	62.3166	-21.8844	-6.35216	15.8798
Hirbet ez-Zeraqon 1991 91-416 309	Olea europaea	Durham	EBA III (middle horizon)	-2970	53.0291	-20.7079	-6.35216	14.6593
Hirbet ez-Zeraqon 1991 91-416 310	Olea europaea	Durham	EBA III (middle horizon)	-2970	58.351	-22.4747	-6.35216	16.4932
Hirbet ez-Zeraqon 1991 91-416 311	Olea europaea	Durham	EBA III (middle horizon)	-2970	60.2301	-22.2315	-6.35216	16.2403
Hirbet ez-Zeraqon 1991 91-416 312	Olea europaea	Durham	EBA III (middle horizon)	-2970	62.0315	-21.948	-6.35216	15.9458
Hirbet ez-Zeraqon 1991 91-418 313	Olea europaea	Durham	EBA III (middle/late horizon)	-2940	51.3252	-22.0012	-6.35766	15.9955
Hirbet ez-Zeraqon 1991 91-418 314	Olea europaea	Durham	EBA III (middle/late horizon)	-2940	65.0785	-23.1785	-6.35766	17.22
Hirbet ez-Zeraqon 1991 91-418 315	Olea europaea	Durham	EBA III (middle/late horizon)	-2940	69.5277	-21.4798	-6.35766	15.4541
Hirbet ez-Zeraqon 1991 91-418 316	Olea europaea	Durham	EBA III (middle/late horizon)	-2940	56.2295	-20.23	-6.35766	14.1587
Hirbet ez-Zeraqon 1991 91-418 317	Olea europaea	Durham	EBA III (middle/late horizon)	-2940	61.2965	-22.245	-6.35766	16.2488
Hirbet ez-Zeraqon 1991 91-418 318	Olea europaea	Durham	EBA III (middle/late horizon)	-2940	52.9226	-21.1935	-6.35766	15.157
Hirbet ez-Zeraqon 1991 91-702 319	Olea europaea	Durham	EBA III (middle horizon)	-2970	63.5463	-21.2109	-6.35216	15.1807
Hirbet ez-Zeraqon 1991 91-702 320	Olea europaea	Durham	EBA III (middle horizon)	-2970	64.3529	-21.2893	-6.35216	15.2621
Hirbet ez-Zeraqon 1991 91-702 321	Olea europaea	Durham	EBA III (middle horizon)	-2970	55.1784	-22.866	-6.35216	16.9003
Hirbet ez-Zeraqon 1991 91-702 322	Olea europaea	Durham	EBA III (middle horizon)	-2970	62.7246	-20.0225	-6.35216	13.9497
Hirbet ez-Zeraqon 1991 91-702 323	Olea europaea	Durham	EBA III (middle horizon)	-2970	62.0703	-22.7625	-6.35216	16.7926
Hirbet ez-Zeraqon 1991 91-702 324	Olea europaea	Durham	EBA III (middle horizon)	-2970	62.3337	-22.463	-6.35216	16.4811
Hirbet ez-Zeraqon 1991 91-719 330	Olea europaea	Durham	EBA III (early horizon)	-3070	67.5709	-18.5845	-6.35009	12.4661
Hirbet ez-Zeraqon 1991 91-719 331	Olea europaea	Durham	EBA III (early horizon)	-3070	53.1435	-20.9729	-6.35009	14.9361
Hirbet ez-Zeraqon 1991 91-719 332	Olea europaea	Durham	EBA III (early horizon)	-3070	50.8945	-20.378	-6.35009	14.3197
Hirbet ez-Zeraqon 1991 91-742 325	Olea europaea	Durham	EBA III (early horizon)	-3070	62.8691	-19.8479	-6.35009	13.7711
Hirbet ez-Zeraqon 1991 91-742 326	Olea europaea	Durham	EBA III (early horizon)	-3070	60.7659	-18.7896	-6.35009	12.6777
Hirbet ez-Zeraqon 1991 91-769 327	Olea europaea	Durham	EBA III (early horizon)	-3070	65.6468	-20.0626	-6.35009	13.9933
Hirbet ez-Zeraqon 1991 91-769 328	Olea europaea	Durham	EBA III (early horizon)	-3070	65.669	-23.4397	-6.35009	17.4998
Hirbet ez-Zeraqon 1991 91-769 329	Olea europaea	Durham	EBA III (early horizon)	-3070	61.2573	-20.9652	-6.35009	14.9281
Hirbet ez-Zeraqon 1993 138 G240	Vitis vinifera	Durham	EBA III (early horizon)	-3070	67.4611	-24.4606	-6.35009	18.5646
Hirbet ez-Zeraqon 1993 138 G241	Vitis vinifera	Durham	EBA III (early horizon)	-3070	64.8742	-23.5251	-6.35009	17.5887
Hirbet ez-Zeraqon 1993 138 G242	Vitis vinifera	Durham	EBA III (early horizon)	-3070	64.63	-24.0484	-6.35009	18.1344
Hirbet ez-Zeraqon 1993 138 G243	Vitis vinifera	Durham	EBA III (early horizon)	-3070	65.177	-24.3029	-6.35009	18.3999
Hirbet ez-Zeraqon 1993 70 G231	Vitis vinifera	Durham	EBA III (early horizon)	-3070	48.6893	-25.0052	-6.35009	19.1336
Hirbet ez-Zeraqon 1993 70 G232	Vitis vinifera	Durham	EBA III (early horizon)	-3070	49.7215	-26.7872	-6.35009	20.9996
Hirbet ez-Zeraqon 1993 70 G233	Vitis vinifera	Durham	EBA III (early horizon)	-3070	65.813	-24.3222	-6.35009	18.4201
Hirbet ez-Zeraqon 1993 93-117 333	Olea europaea	Durham	EBA III (early horizon)	-3070	62.7618	-22.0786	-6.35009	16.0836
Hirbet ez-Zeraqon 1993 93-117 334	Olea europaea	Durham	EBA III (early horizon)	-3070	63.6956	-22.2344	-6.35009	16.2455
Hirbet ez-Zeraqon 1993 93-117 335	Olea europaea	Durham	EBA III (early horizon)	-3070	66.1859	-20.1516	-6.35009	14.0854
Hirbet ez-Zeraqon 1993 93-117 336	Olea europaea	Durham	EBA III (early horizon)	-3070	61.1061	-22.3098	-6.35009	16.3239
Hirbet ez-Zeraqon 1993 93-117 337	Olea europaea	Durham	EBA III (early horizon)	-3070	58.6644	-23.7567	-6.35009	17.8302
Hirbet ez-Zeraqon 1993 93-117 338	Olea europaea	Durham	EBA III (early horizon)	-3070	62.9143	-22.9418	-6.35009	16.9813
Jaffa 2013 BP 100 372	Olea europaea	Durham	LBA/IA	-1130	63.9201	-23.7967	-6.43033	17.7897
Jaffa 2013 BP 100 373	Olea europaea	Durham	LBA/IA	-1130	52.7378	-23.5483	-6.43033	17.5308
Jaffa 2013 BP 100 374	Olea europaea	Durham	LBA/IA	-1130	57.3275	-24.7042	-6.43033	18.7367
Jaffa 2013 BP 100 375	Olea europaea	Durham	LBA/IA	-1130	61.5478	-24.2363	-6.43033	18.2483
Jaffa 2013 BP 100 376	Olea europaea	Durham	LBA/IA	-1130	62.3836	-23.0979	-6.43033	17.0616
Jaffa 2013 BP 100 377	Olea europaea	Durham	LBA/IA	-1130	60.7045	-24.143	-6.43033	18.1508
Jaffa 2013 BP 100 G287	Vitis vinifera	Durham	LBA/IA	-1130	62.6101	-24.3996	-6.43033	18.4187
Jaffa 2013 BP 100 G288	Vitis vinifera	Durham	LBA/IA	-1130	59.8633	-24.1142	-6.43033	18.1209
Jaffa 2013 BP 107 370	Olea europaea	Durham	LBA/IA	-1130	60.2932	-23.3857	-6.43033	17.3614
Jaffa 2013 BP 107 371	Olea europaea	Durham	LBA/IA	-1130	62.2153	-23.2102	-6.43033	17.1785
Jaffa 2013 BP 107 G289	Vitis vinifera	Durham	LBA/IA	-1130	62.7166	-24.77	-6.43033	18.8055
Jaffa 2013 BP 107 G290	Vitis vinifera	Durham	LBA/IA	-1130	59.8902	-25.3869	-6.43033	19.4503
Jaffa 2013 BP 107 G291	Vitis vinifera	Durham	LBA/IA	-1130	64.2944	-22.6654	-6.43033	16.6116
Jaffa 2013 BP 107 G292	Vitis vinifera	Durham	LBA/IA	-1130	63.3899	-24.7447	-6.43033	18.7791
Jaffa 2013 BP 27 351	Olea europaea	Durham	LBA/IA	-1130	63.6536	-21.4579	-6.43033	15.3571
Jaffa 2013 BP 27 352	Olea europaea	Durham	LBA/IA	-1130	43.8395	-21.9137	-6.43033	15.8302
Jaffa 2013 BP 27 353	Olea europaea	Durham	LBA/IA	-1130	68.7134	-21.9707	-6.43033	15.8894
Jaffa 2013 BP 27 G260	Vitis vinifera	Durham	LBA/IA	-1130	53.6046	-24.5579	-6.43033	18.584
Jaffa 2013 BP 27 G261	Vitis vinifera	Durham	LBA/IA	-1130	63.751	-24.536	-6.43033	18.5611
Jaffa 2013 BP 41 G262	Vitis vinifera	Durham	LBA/IA	-1130	56.4438	-24.7759	-6.43033	18.8116
Jaffa 2013 BP 41 G263	Vitis vinifera	Durham	LBA/IA	-1130	59.7359	-24.3546	-6.43033	18.3717
Jaffa 2013 BP 41 G264	Vitis vinifera	Durham	LBA/IA	-1130	53.5513	-25.13	-6.43033	19.1817
Jaffa 2013 BP 41 G265	Vitis vinifera	Durham	LBA/IA	-1130	56.7232	-24.0646	-6.43033	18.0691
Jaffa 2013 BP 45 G266	Vitis vinifera	Durham	LBA/IA	-1130	58.274	-24.9491	-6.43033	18.9926
Jaffa 2013 BP 45 G267	Vitis vinifera	Durham	LBA/IA	-1130	64.0306	-26.0378	-6.43033	20.1317
Jaffa 2013 BP 45 G268	Vitis vinifera	Durham	LBA/IA	-1130	65.3519	-26.8629	-6.43033	20.9966
Jaffa 2013 BP 45 G269	Vitis vinifera	Durham	LBA/IA	-1130	60.515	-26.7608	-6.43033	20.8894
Jaffa 2013 BP 45 G270	Vitis vinifera	Durham	LBA/IA	-1130	58.5205	-23.2882	-6.43033	17.2598
Jaffa 2013 BP 45 G271	Vitis vinifera	Durham	LBA/IA	-1130	61.5586	-25.0765	-6.43033	19.1258
Jaffa 2013 BP 49 354	Olea europaea	Durham	LBA/IA	-1130	62.8519	-24.9091	-6.43033	18.9508
Jaffa 2013 BP 49 355	Olea europaea	Durham	LBA/IA	-1130	65.8378	-25.3115	-6.43033	19.3715
Jaffa 2013 BP 49 356	Olea europaea	Durham	LBA/IA	-1130	55.922	-21.7826	-6.43033	15.6942
Jaffa 2013 BP 49 357	Olea europaea	Durham	LBA/IA	-1130	59.8146	-22.9719	-6.43033	16.9305
Jaffa 2013 BP 49 358	Olea europaea	Durham	LBA/IA	-1130	62.1633	-21.5374	-6.43033	15.4396
Jaffa 2013 BP 49 359	Olea europaea	Durham	LBA/IA	-1130	58.6606	-23.8294	-6.43033	17.8238
Jaffa 2013 BP 49 G272	Vitis vinifera	Durham	LBA/IA	-1130	64.4043	-24.9773	-6.43033	19.0221
Jaffa 2013 BP 49 G273	Vitis vinifera	Durham	LBA/IA	-1130	56.6041	-24.7992	-6.43033	18.836
Jaffa 2013 BP 49 G274	Vitis vinifera	Durham	LBA/IA	-1130	61.7733	-26.6547	-6.43033	20.7782
Jaffa 2013 BP 58 360	Olea europaea	Durham	LBA/IA	-1130	62.3201	-21.204	-6.43033	15.0937
Jaffa 2013 BP 58 361	Olea europaea	Durham	LBA/IA	-1130	62.0666	-20.9455	-6.43033	14.8257
Jaffa 2013 BP 58 362	Olea europaea	Durham	LBA/IA	-1130	63.1819	-21.5362	-6.43033	15.4384
Jaffa 2013 BP 58 363	Olea europaea	Durham	LBA/IA	-1130	63.2671	-22.3963	-6.43033	16.3317
Jaffa 2013 BP 58 364	Olea europaea	Durham	LBA/IA	-1130	61.1073	-23.0097	-6.43033	16.9698
Jaffa 2013 BP 58 365	Olea europaea	Durham	LBA/IA	-1130	44.0586	-23.4156	-6.43033	17.3925
Jaffa 2013 BP 62 G275	Vitis vinifera	Durham	LBA/IA	-1130	54.4221	-24.4879	-6.43033	18.5108
Jaffa 2013 BP 62 G276	Vitis vinifera	Durham	LBA/IA	-1130	54.075	-24.2174	-6.43033	18.2285
Jaffa 2013 BP 68 G277	Vitis vinifera	Durham	LBA/IA	-1130	55.5087	-24.0162	-6.43033	18.0187
Jaffa 2013 BP 68 G278	Vitis vinifera	Durham	LBA/IA	-1130	60.5292	-24.6605	-6.43033	18.6911
Jaffa 2013 BP 68 G279	Vitis vinifera	Durham	LBA/IA	-1130	62.4981	-25.7936	-6.43033	19.8759
Jaffa 2013 BP 68 G280	Vitis vinifera	Durham	LBA/IA	-1130	62.0233	-23.9508	-6.43033	17.9504
Jaffa 2013 BP 72 G281	Vitis vinifera	Durham	LBA/IA	-1130	61.9366	-24.5044	-6.43033	18.5281
Jaffa 2013 BP 72 G282	Vitis vinifera	Durham	LBA/IA	-1130	62.4072	-23.4146	-6.43033	17.3915
Jaffa 2013 BP 72 G283	Vitis vinifera	Durham	LBA/IA	-1130	62.4404	-25.6973	-6.43033	19.7751
Jaffa 2013 BP 72 G284	Vitis vinifera	Durham	LBA/IA	-1130	66.1433	-26.4192	-6.43033	20.5313
Jaffa 2013 BP 72 G285	Vitis vinifera	Durham	LBA/IA	-1130	64.6149	-25.8033	-6.43033	19.8861
Jaffa 2013 BP 72 G286	Vitis vinifera	Durham	LBA/IA	-1130	65.0384	-25.7965	-6.43033	19.879
Jaffa 2013 BP 88 366	Olea europaea	Durham	LBA/IA	-1130	48.1266	-22.0375	-6.43033	15.9589
Jaffa 2013 BP 88 367	Olea europaea	Durham	LBA/IA	-1130	61.7347	-20.7823	-6.43033	14.6566
Jaffa 2013 BP 88 368	Olea europaea	Durham	LBA/IA	-1130	62.4022	-22.0454	-6.43033	15.9671
Jaffa 2013 BP 88 369	Olea europaea	Durham	LBA/IA	-1130	60.4432	-22.9271	-6.43033	16.8838
Jaffa 2014 BP 129 G254	Vitis vinifera	Durham	LBA/IA	-1130	62.2753	-27.2609	-6.43033	21.4143
Jaffa 2014 BP 129 G255	Vitis vinifera	Durham	LBA/IA	-1130	60.2925	-27.4399	-6.43033	21.6023
Jaffa 2014 BP 129 G256	Vitis vinifera	Durham	LBA/IA	-1130	58.0506	-24.013	-6.43033	18.0153
Jaffa 2014 BP 129 G258	Vitis vinifera	Durham	LBA/IA	-1130	59.348	-26.285	-6.43033	20.3906
Jaffa 2014 BP 129 G259	Vitis vinifera	Durham	LBA/IA	-1130	58.3854	-25.455	-6.43033	19.5216
Kinet_9_4	Vitis vinifera	Durham	Early Bronze Age III	-2200	69.9369	-26.6834	-6.39	20.8497
Kinet_9_5	Vitis vinifera	Durham	Early Bronze Age III	-2200	68.0912	-27.225	-6.39	21.4181
Kinet_9_6	Vitis vinifera	Durham	Early Bronze Age III	-2200	66.0399	-27.4545	-6.39	21.6591
Lachish 2018 Sq. D11, L 1132, B 10880 G102	Vitis vinifera	Durham	LBA II	-1300	63.1294	-26.3816	-6.43	20.4922
Lachish 2018 Sq. D11, L 1132, B 10880 G103	Vitis vinifera	Durham	LBA II	-1300	66.2661	-25.561	-6.43	19.6328
Lachish 2018 Sq. D11, L 1132, B 10880 G104	Vitis vinifera	Durham	LBA II	-1300	65.4756	-24.5369	-6.43	18.5624
Lachish 2018 Sq. D11, L 1132, B 10880 G105	Vitis vinifera	Durham	LBA II	-1300	60.9365	-24.7687	-6.43	18.8045
Lachish 2018 Sq. D11, L 1132, B 10880 G106	Vitis vinifera	Durham	LBA II	-1300	65.3117	-25.8749	-6.43	19.9614
Lachish 2018 Sq. D11, L1121, B10850 G115	Vitis vinifera	Durham	LBA II	-1300	62.3381	-26.6388	-6.43	20.7619
Lachish 2018 Sq. D11, L1121, B10850 G116	Vitis vinifera	Durham	LBA II	-1300	62.7294	-25.3194	-6.43	19.3801
Lachish 2018 Sq. D11, L1121, B10850 G117	Vitis vinifera	Durham	LBA II	-1300	66.9298	-23.4513	-6.43	17.43
Lachish 2018 Sq. D11, L1121, B10850 G118	Vitis vinifera	Durham	LBA II	-1300	50.0173	-24.0596	-6.43	18.0643
Lachish 2018 Sq. D11, L1121, B10850 G119	Vitis vinifera	Durham	LBA II	-1300	64.4828	-24.6856	-6.43	18.7177
Lachish 2018 Sq. D11, L1121, B10850 G120	Vitis vinifera	Durham	LBA II	-1300	61.012	-24.9636	-6.43	19.0081
Lachish 2018 Sq. D11, L1122, B10836 G121	Vitis vinifera	Durham	LBA II	-1300	63.7195	-24.7091	-6.43	18.7422
Lachish 2018 Sq. D11, L1122, B10836 G122	Vitis vinifera	Durham	LBA II	-1300	61.5169	-22.6933	-6.43	16.6409
Lachish 2018 Sq. D11, L1122, B10836 G123	Vitis vinifera	Durham	LBA II	-1300	65.5458	-24.1936	-6.43	18.2041
Lachish 2018 Sq. D11, L1122, B10836 G124	Vitis vinifera	Durham	LBA II	-1300	58.2749	-24.1863	-6.43	18.1964
Lachish 2018 Sq. D11, L1122, B10836 G125	Vitis vinifera	Durham	LBA II	-1300	63.1607	-25.3957	-6.43	19.4599
Lachish 2018 Sq. D11, L1122, B10860 G109	Vitis vinifera	Durham	LBA II	-1300	66.1351	-24.0332	-6.43	18.0367
Lachish 2018 Sq. D11, L1122, B10860 G110	Vitis vinifera	Durham	LBA II	-1300	62.8333	-24.5154	-6.43	18.5399
Lachish 2018 Sq. D11, L1122, B10860 G111	Vitis vinifera	Durham	LBA II	-1300	62.1205	-25.4201	-6.43	19.4855
Lachish 2018 Sq. D11, L1122, B10860 G112	Vitis vinifera	Durham	LBA II	-1300	61.9021	-25.5845	-6.43	19.6574
Lachish 2018 Sq. D11, L1122, B10860 G113	Vitis vinifera	Durham	LBA II	-1300	63.7325	-23.596	-6.43	17.5809
Lachish 2018 Sq. D11, L1122, B10860 G114	Vitis vinifera	Durham	LBA II	-1300	60.9321	-25.7957	-6.43	19.8785
Lachish 2018 Sq. F10, L2049, B20375 G107	Vitis vinifera	Durham	LBA II	-1300	64.2595	-24.6915	-6.43	18.7238
Lachish 2018 Sq. F10, L2049, B20375 G108	Vitis vinifera	Durham	LBA II	-1300	46.2704	-23.4738	-6.43	17.4535
Lachish 2019 Sq. B12, L1212, B11366 G126	Vitis vinifera	Durham	LBA I-II	-1380	66.9168	-24.5025	-6.43031	18.5261
Lachish 2019 Sq. B12, L1212, B11366 G127	Vitis vinifera	Durham	LBA I-II	-1380	65.5415	-23.3545	-6.43031	17.3289
Lachish 2019 Sq. B12, L1225, B11426 G131	Vitis vinifera	Durham	LBA I-II	-1380	63.5999	-24.535	-6.43031	18.5601
Lachish 2019 Sq. B12, L1225, B11426 G132	Vitis vinifera	Durham	LBA I-II	-1380	53.0729	-24.2416	-6.43031	18.2538
Lachish 2019 Sq. C12, L1187, B11248 G128	Vitis vinifera	Durham	LBA I	-1470	67.1935	-25.666	-6.43082	19.7418
Lachish 2019 Sq. C12, L1187, B11248 G130	Vitis vinifera	Durham	LBA I	-1470	69.911	-23.0297	-6.43082	16.9901
Lachish 2019 Sq. C12, L1187, B11249 G133	Vitis vinifera	Durham	LBA I	-1470	68.8033	-23.9521	-6.43082	17.9512
Lachish 2019 Sq. C12, L1187, B11249 G134	Vitis vinifera	Durham	LBA I	-1470	54.4063	-25.2597	-6.43082	19.3169
Lachish 2019 Sq. G10, L2139, B20825 G136	Vitis vinifera	Durham	MBA III	-1600	64.3367	-25.9527	-6.42	20.0531
Maison IXIR (Basbina) (Lebanon) S-3 pulp 559 modern	Olea europaea	Durham	modern	2020	72.7135	-29.8475	-8.06968	22.4479
Maison IXIR (Basbina) (Lebanon) S-3 stone 568 modern	Olea europaea	Durham	modern	2020	52.064	-26.3868	-8.06968	18.8135
Mozan_00BP06_75	Vitis vinifera	Tübingen	FG IIIb	-2450	67.3746	-24.2241	-6.37577	18.2914
Mozan_01BP07_83	Vitis vinifera	Tübingen	FG V	-2100	69.1867	-26.6061	-6.4	20.7584
Mozan_01BP51	Vitis vinifera	Durham	FG IIIa	-2500	65.6147	-23.5575	-6.37	17.6022
near Tel Lachish_417	Olea europaea	Durham	modern	2020	47.2792	-20.9392	-8.06968	13.1447
near Tel Lachish_418	Olea europaea	Durham	modern	2020	46.678	-21.7363	-8.06968	13.9703
near Tel Lachish_419	Olea europaea	Durham	modern	2020	48.0075	-21.4203	-8.06968	13.6429
near Tel Lachish_420	Olea europaea	Durham	modern	2020	47.5384	-24.4961	-8.06968	16.8389
Qatna 2002 BP 03 G15	Vitis vinifera	Durham	IA	-600	60.8979	-27.8849	-6.37	22.132
Qatna 2002 BP 10 G10	Vitis vinifera	Durham	IA	-600	62.9514	-25.7228	-6.37	19.8637
Qatna 2002 BP 10 G7	Vitis vinifera	Durham	IA	-600	60.8583	-22.9398	-6.37	16.9588
Qatna 2002 BP 10 G8	Vitis vinifera	Durham	IA	-600	61.7561	-27.1797	-6.37	21.3911
Qatna 2002 BP 10 G9	Vitis vinifera	Durham	IA	-600	61.2866	-24.8247	-6.37	18.9245
Qatna 2002 BP 11 G13	Vitis vinifera	Durham	IA	-600	61.005	-24.4419	-6.37	18.5246
Qatna 2002 BP 11 G14	Vitis vinifera	Durham	IA	-600	60.0248	-25.6078	-6.37	19.7434
Qatna 2002 BP 12 G11	Vitis vinifera	Durham	IA	-600	57.901	-24.8675	-6.37	18.9692
Qatna 2002 BP 12 G12	Vitis vinifera	Durham	IA	-600	64.316	-25.0778	-6.37	19.189
Qatna 2002 BP 25 G1	Vitis vinifera	Durham	IA	-600	61.1549	-24.7896	-6.37	18.8878
Qatna 2002 BP 25 G2	Vitis vinifera	Durham	IA	-600	61.6531	-26.5088	-6.37	20.6872
Qatna 2002 BP 25 G3	Vitis vinifera	Durham	IA	-600	63.4237	-25.4808	-6.37	19.6105
Qatna 2002 BP 25 G4	Vitis vinifera	Durham	IA	-600	61.0642	-23.8001	-6.37	17.855
Qatna 2002 BP 25 G5	Vitis vinifera	Durham	IA	-600	63.1732	-25.5356	-6.37	19.6678
Qatna 2002 BP 25 G6	Vitis vinifera	Durham	IA	-600	62.31	-25.3059	-6.37	19.4275
Qatna 2003 BP 01 56	Olea europaea	Durham	MBA	-1800	50.6619	-20.4882	-6.41	14.3726
Qatna 2003 BP 01 57	Olea europaea	Durham	MBA	-1800	61.5826	-24.4029	-6.41	18.443
Qatna 2003 BP 01 58	Olea europaea	Durham	MBA	-1800	50.682	-21.2772	-6.41	15.1904
Qatna 2003 BP 01 59	Olea europaea	Durham	MBA	-1800	64.9365	-20.9012	-6.41	14.8005
Qatna 2003 BP 02 50	Olea europaea	Durham	LBA	-1400	62.3937	-19.6875	-6.43	13.5237
Qatna 2003 BP 02 51	Olea europaea	Durham	LBA	-1400	62.875	-21.5002	-6.43	15.4013
Qatna 2003 BP 02 52	Olea europaea	Durham	LBA	-1400	64.6725	-23.1016	-6.43	17.0658
Qatna 2003 BP 02 53	Olea europaea	Durham	LBA	-1400	65.0285	-20.008	-6.43	13.8552
Qatna 2003 BP 02 54	Olea europaea	Durham	LBA	-1400	63.6765	-21.8372	-6.43	15.7512
Qatna 2003 BP 02 55	Olea europaea	Durham	LBA	-1400	65.0313	-22.5103	-6.43	16.4506
Qatna 2003 BP 13 60	Olea europaea	Durham	LBA, Schicht 7	-1420	59.1669	-21.6424	-6.42963	15.5493
Qatna 2003 BP 13 61	Olea europaea	Durham	LBA, Schicht 7	-1420	63.2493	-22.4207	-6.42963	16.3578
Qatna 2003 BP 13 62	Olea europaea	Durham	LBA, Schicht 7	-1420	61.5879	-20.8593	-6.42963	14.7371
Qatna 2003 BP 13 63	Olea europaea	Durham	LBA, Schicht 7	-1420	64.4197	-20.4502	-6.42963	14.3133
Qatna 2003 BP 13 64	Olea europaea	Durham	LBA, Schicht 7	-1420	62.7619	-23.4025	-6.42963	17.3796
Qatna 2003 BP 13 65	Olea europaea	Durham	LBA, Schicht 7	-1420	66.3517	-21.8577	-6.42963	15.7728
Qatna 2006 BP 06/03 45	Olea europaea	Durham	EBA IV, Schicht 11	-2100	69.5983	-19.6183	-6.4	13.4828
Qatna 2006 BP 06/03 46	Olea europaea	Durham	EBA IV, Schicht 11	-2100	46.3123	-21.4788	-6.4	15.4098
Qatna 2006 BP 06/03 47	Olea europaea	Durham	EBA IV, Schicht 11	-2100	59.6687	-21.6775	-6.4	15.616
Qatna 2006 BP 06/03 48	Olea europaea	Durham	EBA IV, Schicht 11	-2100	59.0653	-20.8827	-6.4	14.7915
Qatna 2006 BP 06/03 49	Olea europaea	Durham	EBA IV, Schicht 11	-2100	65.7389	-21.7496	-6.4	15.6908
Qatna 2006 BP 06/03 q-0230, FS 3712 44	Olea europaea	Durham	EBA IV, Schicht 11	-2100	69.0989	-19.6465	-6.4	13.5119
Qatna 2006 BP 36 349	Olea europaea	Durham	EBA/MBA	-2000	64.9001	-19.4203	-6.4	13.2782
Qatna 2006 BP 36 350	Olea europaea	Durham	EBA/MBA	-2000	64.1161	-19.2433	-6.4	13.0953
Qatna 2006 BP 36 66	Olea europaea	Durham	EBA/MBA	-2000	62.4965	-19.5083	-6.4	13.3691
Qatna 2006 BP 36 G16	Vitis vinifera	Durham	EBA/MBA	-2000	61.2034	-25.5815	-6.4	19.6851
Qatna 2006 BP 36 G17	Vitis vinifera	Durham	EBA/MBA	-2000	60.0104	-26.053	-6.4	20.1787
Qatna 2006 BP 36 G18	Vitis vinifera	Durham	EBA/MBA	-2000	62.803	-24.098	-6.4	18.135
Qatna 2009 q-0584, FS 5273 67	Olea europaea	Durham	LBA/IA	-1150	67.1674	-20.6654	-6.43039	14.5354
Qatna_02BP09_52	Vitis vinifera	Tübingen	likely modern	2000	52.5608	-26.8083	-7.9969	19.3296
Qatna_02BP09_53	Vitis vinifera	Tübingen	likely modern	2000	52.4559	-24.9496	-7.9969	17.3865
Qatna_02BP09_54	Vitis vinifera	Tübingen	likely modern	2000	52.4135	-24.429	-7.9969	16.8435
Qatna_02BP09_55	Vitis vinifera	Tübingen	likely modern	2000	53.84	-24.3765	-7.9969	16.7889
Qatna_02BP09_56	Vitis vinifera	Tübingen	likely modern	2000	57.0278	-24.3162	-7.9969	16.726
Qatna_05BP02	Vitis vinifera	Durham	MBA	-1950	64.0835	-25.6911	-6.40601	19.7937
Qatna_05BP02	Vitis vinifera	Durham	MBA	-1950	63.3	-25.04	-6.40601	19.1126
Qatna_05BP02	Vitis vinifera	Durham	MBA	-1950	63.8836	-25.083	-6.40601	19.1575
Qatna_05BP02	Vitis vinifera	Durham	MBA	-1950	61.5269	-24.9918	-6.40601	19.0622
Qatna_05BP02	Vitis vinifera	Durham	MBA	-1950	64.505	-27.6269	-6.40601	21.8238
Qatna_06BP03	Olea europaea	Durham	EBA II late	-2550	65.3361	-19.8284	-6.36936	13.7313
Qatna_06BP03	Olea europaea	Durham	EBA II late	-2550	66.6597	-20.1456	-6.36936	14.0595
Qatna_06BP03	Olea europaea	Durham	EBA II late	-2550	61.8059	-22.0883	-6.36936	16.074
Qatna_06BP03_154	Vitis vinifera	Tübingen	EBA II late	-2550	68.5199	-26.3202	-6.36936	20.4901
Qatna_06BP03_155	Vitis vinifera	Tübingen	EBA II late	-2550	65.1499	-25.5216	-6.36936	19.6539
Qatna_06BP03_156	Vitis vinifera	Tübingen	EBA II late	-2550	63.9004	-25.146	-6.36936	19.2609
Qatna_06BP03_157	Vitis vinifera	Tübingen	EBA II late	-2550	65.4873	-24.6258	-6.36936	18.7174
Qatna_06BP03_158	Vitis vinifera	Tübingen	EBA II late	-2550	68.7964	-24.1095	-6.36936	18.1784
Smar Jbeil castle (Lebanon) S-2 leaves 558 modern	Olea europaea	Durham	modern	2020	53.7674	-29.9967	-8.06968	22.6051
Smar Jbeil castle (Lebanon) S-2A pulp A 564 modern	Olea europaea	Durham	modern	2020	68.9018	-31.0318	-8.06968	23.6975
Smar Jbeil castle (Lebanon) S-2A stone A 565 modern	Olea europaea	Durham	modern	2020	58.279	-28.3931	-8.06968	20.9173
Smar Jbeil castle (Lebanon) S-2B pulp B 566 modern	Olea europaea	Durham	modern	2020	62.9023	-31.1267	-8.06968	23.7977
Smar Jbeil castle (Lebanon) S-2B stone B 567 modern	Olea europaea	Durham	modern	2020	53.6868	-28.457	-8.06968	20.9845
south-west from Pella (Jordan) S-5 2.1 leaves 562 modern	Olea europaea	Durham	modern	2020	53.4233	-25.7922	-8.06968	18.1917
south-west from Pella (Jordan) S-5 2.1A pulp 569 modern	Olea europaea	Durham	modern	2020	67.6994	-26.9067	-8.06968	19.3579
south-west from Pella (Jordan) S-5 2.1A stone 570 modern	Olea europaea	Durham	modern	2020	94.5584	-23.2717	-8.06968	15.5642
south-west from Pella (Jordan) S-5 2.1B pulp 571 modern	Olea europaea	Durham	modern	2020	63.1546	-26.2192	-8.06968	18.6382
south-west from Pella (Jordan) S-5 2.1B stone 572 modern	Olea europaea	Durham	modern	2020	51.6027	-23.2794	-8.06968	15.5723
south-west from Pella (Jordan) S-5 2.1C pulp 573 modern	Olea europaea	Durham	modern	2020	68.2713	-26.8883	-8.06968	19.3387
south-west from Pella (Jordan) S-5 2.1C stone 574 modern	Olea europaea	Durham	modern	2020	49.831	-23.2533	-8.06968	15.5451
south-west from Pella (Jordan) S-5 2.1D pulp 575 modern	Olea europaea	Durham	modern	2020	69.922	-26.3645	-8.06968	18.7902
south-west from Pella (Jordan) S-5 2.1D stone 576 modern	Olea europaea	Durham	modern	2020	50.044	-23.6077	-8.06968	15.9137
south-west from Pella (Jordan) S-5 2.1E pulp 577 modern	Olea europaea	Durham	modern	2020	66.1498	-26.7102	-8.06968	19.1521
south-west from Pella (Jordan) S-5 2.1E stone 578 modern	Olea europaea	Durham	modern	2020	49.5444	-23.1351	-8.06968	15.4223
south-west from Pella (Jordan) S-6 2.2 leaves 563 modern	Olea europaea	Durham	modern	2020	54.6489	-24.2342	-8.06968	16.566
south-west from Pella (Jordan) S-6 2.2A pulp 579 modern	Olea europaea	Durham	modern	2020	71.7732	-27.4451	-8.06968	19.9222
south-west from Pella (Jordan) S-6 2.2A stone 580 modern	Olea europaea	Durham	modern	2020	50.9522	-23.3976	-8.06968	15.6951
south-west from Pella (Jordan) S-6 2.2B pulp 581 modern	Olea europaea	Durham	modern	2020	72.7612	-26.3577	-8.06968	18.7831
south-west from Pella (Jordan) S-6 2.2B stone 582 modern	Olea europaea	Durham	modern	2020	52.6961	-24.5983	-8.06968	16.9454
south-west from Pella (Jordan) S-6 2.2C pulp 583 modern	Olea europaea	Durham	modern	2020	67.9646	-27.2263	-8.06968	19.6928
south-west from Pella (Jordan) S-6 2.2C stone 584 modern	Olea europaea	Durham	modern	2020	50.4107	-24.7823	-8.06968	17.1373
south-west from Pella (Jordan) S-6 2.2D pulp 585 modern	Olea europaea	Durham	modern	2020	62.748	-25.4029	-8.06968	17.7851
south-west from Pella (Jordan) S-6 2.2D stone 586 modern	Olea europaea	Durham	modern	2020	53.3664	-22.6239	-8.06968	14.8911
Tel Burna 2019 542	Olea europaea	Durham	EZ II	-780	58.5957	-22.9262	-6.39808	16.916
Tel Burna 2019 543	Olea europaea	Durham	EZ II	-780	63.3795	-22.5814	-6.39808	16.5572
Tel Burna 2019 544	Olea europaea	Durham	EZ II	-780	60.8392	-20.8653	-6.39808	14.7755
Tel Burna 2019 545	Olea europaea	Durham	EZ II	-780	59.5685	-19.0003	-6.39808	12.8464
Tel Burna 2019 546	Olea europaea	Durham	EZ II	-780	62.4653	-21.3992	-6.39808	15.3292
Tel Burna 2019 547	Olea europaea	Durham	EZ II	-780	60.6732	-20.0111	-6.39808	13.891
Tel Burna 2019 548	Olea europaea	Durham	EZ II	-780	62.1319	-21.2209	-6.39808	15.1442
Tel Burna 2019 549	Olea europaea	Durham	EZ II	-780	58.0751	-20.1323	-6.39808	14.0164
Tel Burna 2019 550	Olea europaea	Durham	EZ II	-780	61.6194	-19.3432	-6.39808	13.2004
Tel Burna 2019 551	Olea europaea	Durham	EZ II	-780	60.8565	-20.9332	-6.39808	14.8459
Tel Burna 2019 552	Olea europaea	Durham	EZ II	-780	62.8668	-20.9933	-6.39808	14.9082
Tel Burna 2019 553	Olea europaea	Durham	EZ II	-780	68.3664	-21.278	-6.39808	15.2035
Tel Burna 2019 554	Olea europaea	Durham	EZ II	-780	65.5574	-21.1835	-6.39808	15.1054
Tel Burna 2019 555	Olea europaea	Durham	EZ II	-780	65.5316	-24.1025	-6.39808	18.1417
Tel Burna 2019 556	Olea europaea	Durham	EZ II	-780	63.7391	-24.072	-6.39808	18.1098
Tel Kabri_2019_3293	Olea europaea	Tübingen	Transitional MBI-MBII	-1800	77.826	-23.274	-6.41	17.2658
Tel Kabri_2019_3294	Olea europaea	Tübingen	Transitional MBI-MBII	-1800	81.4367	-22.6921	-6.41	16.6601
Tel Kabri_2019_3295	Olea europaea	Tübingen	Transitional MBI-MBII	-1800	73.2228	-23.4402	-6.41	17.439
Tel Kabri_2019_3319	Olea europaea	Tübingen	MB?	-1700	63.6771	-22.0367	-6.42	15.9686
Tel Kabri_2019_3320	Olea europaea	Tübingen	MB?	-1700	64.0003	-22.9241	-6.42	16.8913
Tel Kabri_2019_3321	Olea europaea	Tübingen	MB?	-1700	57.4005	-21.2393	-6.42	15.1409
Tel Kabri_2019_3322	Olea europaea	Tübingen	MB?	-1700	49.0258	-22.6379	-6.42	16.5936
Tel Kabri_2019_3323	Olea europaea	Tübingen	MB?	-1700	59.8679	-23.1154	-6.42	17.0905
Tel Kabri_2019_3324	Olea europaea	Tübingen	MB?	-1700	60.2514	-22.9511	-6.42	16.9194
Tel Kabri_2019_3328	Vitis vinifera	Tübingen	MB?	-1700	62.7067	-25.387	-6.42	19.461
Tel Kabri_2019_3329	Vitis vinifera	Tübingen	MB?	-1700	64.0446	-26.3864	-6.42	20.5075
Tel Keisan_413	Olea europaea	Durham	modern	2020	42.8006	-27.3258	-8.06968	19.7971
Tel Keisan_414	Olea europaea	Durham	modern	2020	44.6139	-27.5251	-8.06968	20.0061
Tel Keisan_415	Olea europaea	Durham	modern	2020	46.3085	-27.1363	-8.06968	19.5984
Tel Keisan_416	Olea europaea	Durham	modern	2020	45.056	-26.0125	-8.06968	18.4221
Tel Lachish 2018 A. P, Sq. E10, L.2040, B. 20290 445	Olea europaea	Durham	LBA II	-1300	59.7422	-21.3888	-6.43	15.2857
Tel Lachish 2018 A. P, Sq. E10, L.2040, B. 20290 446	Olea europaea	Durham	LBA II	-1300	59.1688	-21.6453	-6.43	15.552
Tel Lachish 2018 A. P, Sq. F10, L.2049, B. 20217 453	Olea europaea	Durham	LBA II	-1300	44.1681	-22.7558	-6.43	16.706
Tel Lachish 2018 A. P, Sq. F10, L.2049, B. 20217 454	Olea europaea	Durham	LBA II	-1300	61.2985	-22.4671	-6.43	16.4057
Tel Lachish 2018 A. P, Sq. F10, L.2049, B. 20217 455	Olea europaea	Durham	LBA II	-1300	62.3069	-23.0381	-6.43	16.9998
Tel Lachish 2018 A. P, Sq. F10, L.2049, B. 20217 456	Olea europaea	Durham	LBA II	-1300	65.6391	-21.5401	-6.43	15.4427
Tel Lachish 2018 A. P, Sq. F10, L.2049, B. 20217 457	Olea europaea	Durham	LBA II	-1300	61.0015	-22.2439	-6.43	16.1737
Tel Lachish 2018 A. P, Sq. F10, L.2049, B. 20217 458	Olea europaea	Durham	LBA II	-1300	62.906	-22.3637	-6.43	16.2982
Tel Lachish 2018 A. P, Sq. F10, L.2049, B. 20232 465	Olea europaea	Durham	LBA II	-1300	62.4666	-22.4199	-6.43	16.3566
Tel Lachish 2018 A. P, Sq. F10, L.2049, B. 20232 466	Olea europaea	Durham	LBA II	-1300	65.1396	-22.5614	-6.43	16.5038
Tel Lachish 2018 A. P, Sq. F10, L.2049, B. 20232 467	Olea europaea	Durham	LBA II	-1300	58.6436	-23.2819	-6.43	17.2536
Tel Lachish 2018 A. P, Sq. F10, L.2049, B. 20232 468	Olea europaea	Durham	LBA II	-1300	63.0733	-24.2353	-6.43	18.2476
Tel Lachish 2018 A. P, Sq. F10, L.2049, B. 20232 469	Olea europaea	Durham	LBA II	-1300	61.2344	-22.2666	-6.43	16.1972
Tel Lachish 2018 A. P, Sq. F10, L.2049, B. 20232 470	Olea europaea	Durham	LBA II	-1300	65.4713	-21.781	-6.43	15.6928
Tel Lachish 2018 A. P, Sq. F10, L.2049, B. 20244 459	Olea europaea	Durham	LBA II	-1300	64.5477	-20.3803	-6.43	14.2405
Tel Lachish 2018 A. P, Sq. F10, L.2049, B. 20244 460	Olea europaea	Durham	LBA II	-1300	60.4488	-21.0133	-6.43	14.8963
Tel Lachish 2018 A. P, Sq. F10, L.2049, B. 20244 461	Olea europaea	Durham	LBA II	-1300	61.397	-24.4732	-6.43	18.4959
Tel Lachish 2018 A. P, Sq. F10, L.2049, B. 20244 462	Olea europaea	Durham	LBA II	-1300	63.8152	-21.8665	-6.43	15.7816
Tel Lachish 2018 A. P, Sq. F10, L.2049, B. 20244 463	Olea europaea	Durham	LBA II	-1300	58.5252	-21.664	-6.43	15.5714
Tel Lachish 2018 A. P, Sq. F10, L.2049, B. 20244 464	Olea europaea	Durham	LBA II	-1300	65.6449	-23.9808	-6.43	17.982
Tel Lachish 2018 A. P, Sq. F10, L.2049, B. 20262 475	Olea europaea	Durham	LBA II	-1300	57.8379	-20.085	-6.43	13.9349
Tel Lachish 2018 A. P, Sq. F10, L.2049, B. 20262 476	Olea europaea	Durham	LBA II	-1300	64.1119	-22.7944	-6.43	16.7461
Tel Lachish 2018 A. P, Sq. F10, L.2049, B. 20262 477	Olea europaea	Durham	LBA II	-1300	62.822	-22.7698	-6.43	16.7205
Tel Lachish 2018 A. P, Sq. F10, L.2049, B. 20262 478	Olea europaea	Durham	LBA II	-1300	63.3986	-20.2476	-6.43	14.1032
Tel Lachish 2018 A. P, Sq. F10, L.2049, B. 20262 479	Olea europaea	Durham	LBA II	-1300	44.6771	-23.3949	-6.43	17.3713
Tel Lachish 2018 A. P, Sq. F10, L.2049, B. 20297 437	Olea europaea	Durham	LBA II	-1300	62.2882	-22.1004	-6.43	16.0246
Tel Lachish 2018 A. P, Sq. F10, L.2049, B. 20297 438	Olea europaea	Durham	LBA II	-1300	61.1094	-24.602	-6.43	18.6303
Tel Lachish 2018 A. P, Sq. F10, L.2049, B. 20297 439	Olea europaea	Durham	LBA II	-1300	60.3864	-20.4914	-6.43	14.3556
Tel Lachish 2018 A. P, Sq. F10, L.2049, B. 20297 440	Olea europaea	Durham	LBA II	-1300	61.1836	-22.3135	-6.43	16.246
Tel Lachish 2018 A. P, Sq. F10, L.2049, B. 20297 441	Olea europaea	Durham	LBA II	-1300	64.1141	-21.3688	-6.43	15.265
Tel Lachish 2018 A. P, Sq. F10, L.2049, B. 20297 442	Olea europaea	Durham	LBA II	-1300	61.8098	-24.2688	-6.43	18.2825
Tel Lachish 2018 A. P, Sq. F10, L.2049, B. 20326 447	Olea europaea	Durham	LBA II	-1300	61.2006	-21.8586	-6.43	15.7734
Tel Lachish 2018 A. P, Sq. F10, L.2049, B. 20326 448	Olea europaea	Durham	LBA II	-1300	62.5108	-22.871	-6.43	16.8259
Tel Lachish 2018 A. P, Sq. F10, L.2049, B. 20326 449	Olea europaea	Durham	LBA II	-1300	58.8356	-23.8874	-6.43	17.8846
Tel Lachish 2018 A. P, Sq. F10, L.2049, B. 20326 450	Olea europaea	Durham	LBA II	-1300	60.9559	-21.3593	-6.43	15.2552
Tel Lachish 2018 A. P, Sq. F10, L.2049, B. 20326 451	Olea europaea	Durham	LBA II	-1300	62.0582	-20.7548	-6.43	14.6284
Tel Lachish 2018 A. P, Sq. F10, L.2049, B. 20326 452	Olea europaea	Durham	LBA II	-1300	65.6876	-20.1523	-6.43	14.0045
Tel Lachish 2018 A. P, Sq. F10, L.2049, B. 20375 480	Olea europaea	Durham	LBA II	-1300	60.2244	-23.4503	-6.43	17.4291
Tel Lachish 2018 A. P, Sq. F10, L.2049, B. 20375 481	Olea europaea	Durham	LBA II	-1300	59.7505	-23.0332	-6.43	16.9947
Tel Lachish 2018 A. P, Sq. F10, L.2049, B. 20375 482	Olea europaea	Durham	LBA II	-1300	64.4389	-19.7571	-6.43	13.5958
Tel Lachish 2018 A. P, Sq. F10, L.2049, B. 20375 483	Olea europaea	Durham	LBA II	-1300	66.0354	-24.2059	-6.43	18.2168
Tel Lachish 2018 A. P, Sq. F10, L.2049, B. 20375 484	Olea europaea	Durham	LBA II	-1300	46.4671	-20.7499	-6.43	14.6233
Tel Lachish 2018 A. P, Sq. F10, L.2049, B. 20375 485	Olea europaea	Durham	LBA II	-1300	53.391	-21.9215	-6.43	15.8388
Tel Lachish 2018 A. P, Sq. F10, L.2049, B. 20378 471	Olea europaea	Durham	LBA II	-1300	49.3008	-21.3854	-6.43	15.2823
Tel Lachish 2018 A. P, Sq. F10, L.2049, B. 20378 472	Olea europaea	Durham	LBA II	-1300	62.7175	-21.8144	-6.43	15.7275
Tel Lachish 2018 A. P, Sq. F10, L.2049, B. 20378 473	Olea europaea	Durham	LBA II	-1300	46.9623	-20.6722	-6.43	14.5428
Tel Lachish 2018 A. P, Sq. F10, L.2049, B. 20378 474	Olea europaea	Durham	LBA II	-1300	61.224	-22.2105	-6.43	16.139
Tel Lachish 2018 A. P, Sq. G10, L.2051, B. 20284 443	Olea europaea	Durham	MBA III	-1600	63.0055	-22.1131	-6.42	16.048
Tel Lachish 2018 A. P, Sq. G10, L.2051, B. 20284 444	Olea europaea	Durham	MBA III	-1600	64.3147	-21.1529	-6.42	15.0513
Tel Lachish 2018 A. S, Sq. C11, L.1145, B. 10961 486	Olea europaea	Durham	LBA II	-1300	61.474	-19.0762	-6.43	12.8921
Tel Lachish 2018 A. S, Sq. C11, L.1145, B. 10961 487	Olea europaea	Durham	LBA II	-1300	65.4538	-22.7865	-6.43	16.7379
Tel Lachish 2018 A. S, Sq. C11, L.1145, B. 10961 488	Olea europaea	Durham	LBA II	-1300	66.665	-21.8406	-6.43	15.7547
Tel Lachish 2018 A. S, Sq. C11, L.1145, B. 10961 489	Olea europaea	Durham	LBA II	-1300	59.2091	-21.204	-6.43	15.0941
Tel Lachish 2018 A. S, Sq. D11, L.1122, B. 10836 490	Olea europaea	Durham	LBA II	-1300	62.9037	-21.683	-6.43	15.591
Tel Lachish 2018 A. S, Sq. D11, L.1122, B. 10836 491	Olea europaea	Durham	LBA II	-1300	62.922	-22.4346	-6.43	16.3719
Tel Lachish 2018 A. S, Sq. D11, L.1122, B. 10836 492	Olea europaea	Durham	LBA II	-1300	63.312	-19.8673	-6.43	13.7097
Tel Lachish 2018 A. S, Sq. D11, L.1122, B. 10836 493	Olea europaea	Durham	LBA II	-1300	63.7111	-21.9579	-6.43	15.8765
Tel Lachish 2018 A. S, Sq. D11, L.1122, B. 10836 494	Olea europaea	Durham	LBA II	-1300	62.3371	-24.3252	-6.43	18.3413
Tel Lachish 2018 A. S, Sq. D11, L.1122, B. 10836 495	Olea europaea	Durham	LBA II	-1300	41.1705	-21.482	-6.43	15.3824
Tel Lachish 2018 A. S, Sq. D11, L.1122, B. 10860 425	Olea europaea	Durham	LBA II	-1300	63.9788	-21.1962	-6.43	15.086
Tel Lachish 2018 A. S, Sq. D11, L.1122, B. 10860 426	Olea europaea	Durham	LBA II	-1300	58.3648	-20.283	-6.43	14.1398
Tel Lachish 2018 A. S, Sq. D11, L.1122, B. 10860 427	Olea europaea	Durham	LBA II	-1300	63.865	-19.7725	-6.43	13.6116
Tel Lachish 2018 A. S, Sq. D11, L.1122, B. 10860 428	Olea europaea	Durham	LBA II	-1300	59.4851	-21.3691	-6.43	15.2653
Tel Lachish 2018 A. S, Sq. D11, L.1122, B. 10860 429	Olea europaea	Durham	LBA II	-1300	66.7816	-20.2939	-6.43	14.1511
Tel Lachish 2018 A. S, Sq. D11, L.1122, B. 10860 430	Olea europaea	Durham	LBA II	-1300	63.6581	-20.7116	-6.43	14.5836
Tel Lachish 2018 A. S, Sq. D11, L.1132, B. 10880 431	Olea europaea	Durham	LBA II	-1300	58.21	-20.6777	-6.43	14.5485
Tel Lachish 2018 A. S, Sq. D11, L.1132, B. 10880 432	Olea europaea	Durham	LBA II	-1300	63.1898	-24.6564	-6.43	18.6871
Tel Lachish 2018 A. S, Sq. D11, L.1132, B. 10880 433	Olea europaea	Durham	LBA II	-1300	65.6701	-22.4281	-6.43	16.3652
Tel Lachish 2018 A. S, Sq. D11, L.1132, B. 10880 434	Olea europaea	Durham	LBA II	-1300	62.4826	-23.1974	-6.43	17.1656
Tel Lachish 2018 A. S, Sq. D11, L.1132, B. 10880 435	Olea europaea	Durham	LBA II	-1300	64.601	-23.2403	-6.43	17.2103
Tel Lachish 2018 A. S, Sq. D11, L.1132, B. 10880 436	Olea europaea	Durham	LBA II	-1300	64.6988	-21.5452	-6.43	15.448
Tel Lachish 2019 A. S, Sq. B12, L.1212, B. 11360 496	Olea europaea	Durham	LBA I-II	-1380	63.1396	-22.6745	-6.43031	16.621
Tel Lachish 2019 A. S, Sq. B12, L.1212, B. 11360 497	Olea europaea	Durham	LBA I-II	-1380	65.4896	-22.8917	-6.43031	16.847
Tel Lachish 2019 A. S, Sq. B12, L.1212, B. 11360 498	Olea europaea	Durham	LBA I-II	-1380	65.4072	-22.012	-6.43031	15.9324
Tel Lachish 2019 A. S, Sq. B12, L.1212, B. 11360 499	Olea europaea	Durham	LBA I-II	-1380	67.9327	-22.009	-6.43031	15.9293
Tel Lachish 2019 A. S, Sq. B12, L.1212, B. 11360 500	Olea europaea	Durham	LBA I-II	-1380	64.449	-19.7532	-6.43031	13.5914
Tel Lachish 2019 A. S, Sq. D12, L.1194, B. 11334 501	Olea europaea	Durham	LB I	-1470	57.7425	-21.9845	-6.43082	15.9033
Tel Lachish 2019 A. S, Sq. D12, L.1194, B. 11334 502	Olea europaea	Durham	LB I	-1470	60.7138	-22.4002	-6.43082	16.3352
Tel Lachish 2019 A. S, Sq. D12, L.1194, B. 11334 503	Olea europaea	Durham	LB I	-1470	66.9597	-20.7717	-6.43082	14.6451
Tel Lachish 2019 A. S, Sq. D12, L.1194, B. 11334 504	Olea europaea	Durham	LB I	-1470	57.9729	-18.9531	-6.43082	12.7642
Tell Atchana 2003 BP 106 32	Olea europaea	Durham	LBIb/LBIIa?	-1240	47.6747	-22.2687	-6.42966	16.1998
Tell Atchana 2003 BP 106 33	Olea europaea	Durham	LBIb/LBIIa?	-1240	63.7516	-22.2122	-6.42966	16.1411
Tell Atchana 2003 BP 132 31	Olea europaea	Durham	MB/LB transition	-1500	66.0851	-20.3606	-6.43	14.2201
Tell Atchana 2003 BP 68 35	Olea europaea	Durham	MB/LB transition	-1500	60.5248	-20.7551	-6.43	14.6287
Tell Atchana 2004 BP 43 G183	Vitis vinifera	Durham	LBA	-1240	58.0685	-26.9203	-6.42966	21.0575
Tell Atchana 2006 AT 1827, 40, 155, 32.57 10	Olea europaea	Durham	LBA I (level IV palace)	-1380	59.1333	-22.0564	-6.43031	15.9785
Tell Atchana 2006 AT 1827, 40, 155, 32.57 11	Olea europaea	Durham	LBA I (level IV palace)	-1380	66.1433	-22.2337	-6.43031	16.1627
Tell Atchana 2006 AT 1827, 40, 155, 32.57 12	Olea europaea	Durham	LBA I (level IV palace)	-1380	46.2006	-21.5645	-6.43031	15.4677
Tell Atchana 2006 AT 376, 7, 31, 32.57 25	Olea europaea	Durham	LBA I (level IV palace)	-1380	46.46	-24.1263	-6.43031	18.1335
Tell Atchana 2006 AT 376, 7, 31, 32.57 26	Olea europaea	Durham	LBA I (level IV palace)	-1380	44.0066	-21.7934	-6.43031	15.7054
Tell Atchana 2006 AT 376, 7, 31, 32.57 27	Olea europaea	Durham	LBA I (level IV palace)	-1380	48.7243	-22.1129	-6.43031	16.0372
Tell Atchana 2006 AT 376, 7, 31, 32.57 28	Olea europaea	Durham	LBA I (level IV palace)	-1380	45.8474	-19.9261	-6.43031	13.7702
Tell Atchana 2006 AT 376, 7, 31, 32.57 29	Olea europaea	Durham	LBA I (level IV palace)	-1380	47.3088	-20.9927	-6.43031	14.8747
Tell Atchana 2006 AT 376, 7, 31, 32.57 30	Olea europaea	Durham	LBA I (level IV palace)	-1380	58.9899	-21.4086	-6.43031	15.306
Tell Atchana 2006 AT 542, 8, Grid 32, Square 57, Lot 48 13	Olea europaea	Durham	LBA I (level IV palace)	-1380	44.2922	-22.8142	-6.43031	16.7664
Tell Atchana 2006 AT 542, 8, Grid 32, Square 57, Lot 48 14	Olea europaea	Durham	LBA I (level IV palace)	-1380	65.8897	-23.1581	-6.43031	17.1243
Tell Atchana 2006 AT 542, 8, Grid 32, Square 57, Lot 48 15	Olea europaea	Durham	LBA I (level IV palace)	-1380	65.4086	-21.9395	-6.43031	15.8571
Tell Atchana 2006 AT 542, 8, Grid 32, Square 57, Lot 48 16	Olea europaea	Durham	LBA I (level IV palace)	-1380	66.799	-21.7087	-6.43031	15.6174
Tell Atchana 2006 AT 542, 8, Grid 32, Square 57, Lot 48 17	Olea europaea	Durham	LBA I (level IV palace)	-1380	48.9026	-21.2655	-6.43031	15.1575
Tell Atchana 2006 AT 542, 8, Grid 32, Square 57, Lot 48 18	Olea europaea	Durham	LBA I (level IV palace)	-1380	63.3	-22.709	-6.43031	16.657
Tell Atchana 2006 AT 752; 07; 52; 32.57 0	Olea europaea	Durham	LBA I (level IV palace)	-1380	66.8415	-20.157	-6.43031	14.0091
Tell Atchana 2006 AT 752; 07; 52; 32.57 1	Olea europaea	Durham	LBA I (level IV palace)	-1380	62.6631	-22.9905	-6.43031	16.9499
Tell Atchana 2006 AT 752; 07; 52; 32.57 2	Olea europaea	Durham	LBA I (level IV palace)	-1380	55.5215	-23.3986	-6.43031	17.3749
Tell Atchana 2006 AT 752; 07; 52; 32.57 3	Olea europaea	Durham	LBA I (level IV palace)	-1380	66.1355	-21.2187	-6.43031	15.109
Tell Atchana 2006 AT 752; 07; 52; 32.57 4	Olea europaea	Durham	LBA I (level IV palace)	-1380	63.1259	-22.6554	-6.43031	16.6012
Tell Atchana 2006 AT 752; 07; 52; 32.57 5	Olea europaea	Durham	LBA I (level IV palace)	-1380	62.5736	-21.2645	-6.43031	15.1565
Tell Atchana 2006 AT 785, 7, Grid 32, Square 57, Lot 61 19	Olea europaea	Durham	LBA I (level IV palace)	-1380	64.2704	-20.645	-6.43031	14.5143
Tell Atchana 2006 AT 785, 7, Grid 32, Square 57, Lot 61 20	Olea europaea	Durham	LBA I (level IV palace)	-1380	51.5405	-21.2645	-6.43031	15.1565
Tell Atchana 2006 AT 785, 7, Grid 32, Square 57, Lot 61 21	Olea europaea	Durham	LBA I (level IV palace)	-1380	64.3834	-24.2276	-6.43031	18.2392
Tell Atchana 2006 AT 785, 7, Grid 32, Square 57, Lot 61 22	Olea europaea	Durham	LBA I (level IV palace)	-1380	67.1415	-21.7437	-6.43031	15.6538
Tell Atchana 2006 AT 785, 7, Grid 32, Square 57, Lot 61 23	Olea europaea	Durham	LBA I (level IV palace)	-1380	66.3764	-24.0698	-6.43031	18.0745
Tell Atchana 2006 AT 785, 7, Grid 32, Square 57, Lot 61 24	Olea europaea	Durham	LBA I (level IV palace)	-1380	47.0808	-22.4071	-6.43031	16.3429
Tell Atchana 2006 AT 872, 18, 74, 32.57 6	Olea europaea	Durham	LBA I (level IV palace)	-1380	50.3103	-20.7414	-6.43031	14.6142
Tell Atchana 2006 AT 872, 18, 74, 32.57 7	Olea europaea	Durham	LBA I (level IV palace)	-1380	68.1917	-22.0642	-6.43031	15.9866
Tell Atchana 2006 AT 872, 18, 74, 32.57 8	Olea europaea	Durham	LBA I (level IV palace)	-1380	47.4054	-23.8691	-6.43031	17.8652
Tell Atchana 2006 AT 872, 18, 74, 32.57 9	Olea europaea	Durham	LBA I (level IV palace)	-1380	49.5172	-21.1914	-6.43031	15.0807
Tell el-Burak 2005 BP 31	Olea europaea	Durham	undated area 4	-550	62.6044	-23.752	-6.37751	17.7973
Tell el-Burak 2011 BP 66 G306	Vitis vinifera	Durham	Phase B	-450	64.23	-26.0369	-6.43871	20.1221
Tell el-Burak 2011 BP 66 G308	Vitis vinifera	Durham	Phase B	-450	51.9677	-25.6927	-6.43871	19.7617
Tell el-Burak 2011 BP 66 G309	Vitis vinifera	Durham	Phase B	-450	66.0383	-25.6834	-6.43871	19.752
Tell el-Burak 2011 BP 66 G310	Vitis vinifera	Durham	Phase B	-450	65.473	-26.3716	-6.43871	20.4727
Tell el-Burak 2011 BP 66 G311	Vitis vinifera	Durham	Phase B	-450	66.2541	-26.4492	-6.43871	20.5541
Tell el-Burak 2013 BP 121 260	Olea europaea	Durham	Phase E	-660	46.3745	-23.9224	-6.38002	17.9723
Tell el-Burak 2013 BP 121 G312	Vitis vinifera	Durham	Phase E	-660	62.2271	-28.3694	-6.38002	22.6314
Tell el-Burak 2013 BP 121 G313	Vitis vinifera	Durham	Phase E	-660	64.7743	-26.987	-6.38002	21.1786
Tell el-Burak 2013 BP 121 G314	Vitis vinifera	Durham	Phase E	-660	59.3933	-26.6804	-6.38002	20.8568
Tell el-Burak 2013 BP 121_265	Olea europaea	Durham	Phase E	-660	64.9516	-21.8383	-6.38002	15.8034
Tell el-Burak 2014 BP 127 G315	Vitis vinifera	Durham	Phase D	-660	64.7228	-26.3258	-6.38002	20.4851
Tell el-Burak 2014 BP 127 G316	Vitis vinifera	Durham	Phase D	-660	65.0186	-25.6535	-6.38002	19.7809
Tell el-Burak 2014 BP 127 G317	Vitis vinifera	Durham	Phase D	-660	62.2196	-28.4729	-6.38002	22.7404
Tell el-Burak 2014 BP 127 G318	Vitis vinifera	Durham	Phase D	-660	61.0034	-25.9984	-6.38002	20.142
Tell el-Burak 2014 BP 132 G319	Vitis vinifera	Durham	Phase C2	-550	61.8764	-24.3919	-6.37751	18.4647
Tell el-Burak 2014 BP 132 G320	Vitis vinifera	Durham	Phase C2	-550	65.2116	-26.3253	-6.37751	20.4872
Tell el-Burak 2014 BP 132 G321	Vitis vinifera	Durham	Phase C2	-550	62.6605	-26.673	-6.37751	20.8517
Tell el-Burak 2014 BP 132 G322	Vitis vinifera	Durham	Phase C2	-550	52.1777	-25.5998	-6.37751	19.7273
Tell el-Burak 2014 BP 132 G323	Vitis vinifera	Durham	Phase C2	-550	51.8908	-26.8617	-6.37751	21.0496
Tell el-Burak 2014 BP 132 G324	Vitis vinifera	Durham	Phase C2	-550	52.1012	-27.0296	-6.37751	21.2258
Tell el-Burak 2014 BP 135 G325	Vitis vinifera	Durham	Phase E	-660	64.5211	-25.1229	-6.38002	19.2259
Tell el-Burak 2014 BP 135 G326	Vitis vinifera	Durham	Phase E	-660	69.5894	-25.8159	-6.38002	19.9509
Tell el-Burak 2014 BP 135 G327	Vitis vinifera	Durham	Phase E	-660	65.3646	-28.2978	-6.38002	22.5561
Tell el-Burak 2014 BP 135 G328	Vitis vinifera	Durham	Phase E	-660	52.3003	-27.7416	-6.38002	21.9711
Tell el-Burak 2014 BP 135 G329	Vitis vinifera	Durham	Phase E	-660	62.1382	-25.356	-6.38002	19.4697
Tell el-Burak 2014 BP 135 G330	Vitis vinifera	Durham	Phase E	-660	57.2329	-25.5843	-6.38002	19.7086
Tell el-Burak 2014 BP 150_270	Olea europaea	Durham	Phase B	-450	84.5842	-21.6837	-6.43871	15.5829
Tell el-Burak 2014 BP 161 G331	Vitis vinifera	Durham	Phase C2	-550	68.1898	-26.0568	-6.37751	20.2058
Tell el-Burak 2014 BP 161 G332	Vitis vinifera	Durham	Phase C2	-550	65.5904	-26.8133	-6.37751	20.9989
Tell el-Burak 2014 BP 161 G333	Vitis vinifera	Durham	Phase C2	-550	58.2093	-26.8569	-6.37751	21.0445
Tell el-Burak 2014 BP 161 G334	Vitis vinifera	Durham	Phase C2	-550	66.5663	-27.1171	-6.37751	21.3176
Tell el-Burak 2014 BP 161 G335	Vitis vinifera	Durham	Phase C2	-550	67.0547	-26.9507	-6.37751	21.143
Tell el-Burak 2014 BP 161 G336	Vitis vinifera	Durham	Phase C2	-550	53.5596	-25.9446	-6.37751	20.0882
Tell el-Burak 2014 BP 163 G337	Vitis vinifera	Durham	Phase D2	-660	64.2704	-25.3032	-6.38002	19.4144
Tell el-Burak 2014 BP 163 G338	Vitis vinifera	Durham	Phase D2	-660	65.225	-28.3951	-6.38002	22.6584
Tell el-Burak 2014 BP 163 G339	Vitis vinifera	Durham	Phase D2	-660	55.258	-25.6776	-6.38002	19.8061
Tell el-Burak 2014 BP 163 G340	Vitis vinifera	Durham	Phase D2	-660	63.7788	-25.3409	-6.38002	19.4539
Tell el-Burak 2014 BP 172 G341	Vitis vinifera	Durham	Phase E	-660	54.7639	-27.3599	-6.38002	21.5701
Tell el-Burak 2014 BP 172 G342	Vitis vinifera	Durham	Phase E	-660	52.3025	-27.9365	-6.38002	22.176
Tell el-Burak 2014 BP 172 G343	Vitis vinifera	Durham	Phase E	-660	65.8781	-25.1842	-6.38002	19.29
Tell el-Burak 2014 BP 172 G344	Vitis vinifera	Durham	Phase E	-660	67.5491	-25.5586	-6.38002	19.6816
Tell el-Burak 2014 BP 172 G345	Vitis vinifera	Durham	Phase E	-660	65.408	-26.9081	-6.38002	21.0958
Tell el-Burak 2014 BP 172 G346	Vitis vinifera	Durham	Phase E	-660	55.3051	-27.1239	-6.38002	21.3222
Tell el-Burak 2014 BP 174 G351	Vitis vinifera	Durham	Phase C	-550	66.0598	-26.5386	-6.37751	20.7107
Tell el-Burak 2014 BP 174 G352	Vitis vinifera	Durham	Phase C	-550	57.2774	-24.9075	-6.37751	19.0033
Tell el-Burak 2015 BP 186 G353	Vitis vinifera	Durham	Phase D	-660	52.2053	-25.6408	-6.38002	19.7676
Tell el-Burak 2015 BP 186 G354	Vitis vinifera	Durham	Phase D	-660	61.428	-26.6102	-6.38002	20.7832
Tell el-Burak 2015 BP 186 G355	Vitis vinifera	Durham	Phase D	-660	52.6804	-27.0165	-6.38002	21.2095
Tell el-Burak 2015 BP 186 G356	Vitis vinifera	Durham	Phase D	-660	49.1244	-26.258	-6.38002	20.414
Tell el-Burak 2015 BP 186 G357	Vitis vinifera	Durham	Phase D	-660	50.4333	-26.5541	-6.38002	20.7244
Tell el-Burak 2015 BP 186 G358	Vitis vinifera	Durham	Phase D	-660	58.3374	-26.5202	-6.38002	20.6888
Tell el-Burak 2015 BP 189 290	Olea europaea	Durham	Phase E	-660	62.8688	-22.2276	-6.38002	16.2078
Tell el-Burak 2015 BP 189 291	Olea europaea	Durham	Phase E	-660	60.7814	-23.4943	-6.38002	17.526
Tell el-Burak 2015 BP 189_289	Olea europaea	Durham	Phase E	-660	84.3899	-22.0408	-6.38002	16.0137
Tell el-Burak 2015 BP 206_284	Olea europaea	Durham	Phase C	-550	59.8391	-21.6555	-6.37751	15.6161
Tell el-Burak 2015 BP 206_285	Olea europaea	Durham	Phase C	-550	82.163	-19.4711	-6.37751	13.3536
Tell el-Burak 2015 BP 217_275	Olea europaea	Durham	Phase A/B	-450	81.7093	-20.2174	-6.43871	14.063
Tell el-Burak 2015 BP 220 G364	Vitis vinifera	Durham	Phase A/B	-450	65.0689	-26.8211	-6.43871	20.9441
Tell el-Burak 2015 BP 220 G365	Vitis vinifera	Durham	Phase A/B	-450	62.8154	-25.2429	-6.43871	19.2911
Tell el-Burak 2015 BP 220 G366	Vitis vinifera	Durham	Phase A/B	-450	66.911	-24.5793	-6.43871	18.5977
Tell el-Burak 2015 BP 220 G367	Vitis vinifera	Durham	Phase A/B	-450	64.5639	-24.4528	-6.43871	18.4656
Tell el-Burak 2015 BP 229 G359	Vitis vinifera	Durham	Phase A/B	-450	68.6445	-27.1568	-6.43871	21.2964
Tell el-Burak 2015 BP 229 G360	Vitis vinifera	Durham	Phase A/B	-450	67.1811	-26.6634	-6.43871	20.7787
Tell el-Burak 2015 BP 229 G361	Vitis vinifera	Durham	Phase A/B	-450	51.2134	-26.8443	-6.43871	20.9684
Tell el-Burak 2015 BP 229 G362	Vitis vinifera	Durham	Phase A/B	-450	56.5145	-26.1719	-6.43871	20.2635
Tell el-Burak 2015 BP 229 G363	Vitis vinifera	Durham	Phase A/B	-450	60.3186	-27.386	-6.43871	21.5371
Tell el-Burak 2015 BP 230 277	Olea europaea	Durham	Phase E	-660	65.9782	-21.96	-6.38002	15.9298
Tell el-Burak 2015 BP 230_278	Olea europaea	Durham	Phase E	-660	65.5257	-23.3414	-6.38002	17.3668
Tell el-Burak 2015 BP 230_279	Olea europaea	Durham	Phase E	-660	76.3831	-23.1266	-6.38002	17.1431
Tell el-Burak 2015 BP 230_282	Olea europaea	Durham	Phase E	-660	84.0806	-18.8309	-6.38002	12.6898
Tell el-Burak 2015 BP 274 304	Olea europaea	Durham	Phase A/B	-450	61.4505	-24.0603	-6.43871	18.056
Tell el-Burak 2015 BP 274 305	Olea europaea	Durham	Phase A/B	-450	62.8767	-24.26	-6.43871	18.2644
Tell el-Burak 2015 BP 274 306	Olea europaea	Durham	Phase A/B	-450	65.62	-20.2125	-6.43871	14.0579
Tell el-Burak 2015 BP 293 293	Olea europaea	Durham	Phase A/B	-450	62.2976	-24.9381	-6.43871	18.9726
Tell el-Burak 2015 BP 293 294	Olea europaea	Durham	Phase A/B	-450	62.9321	-21.1654	-6.43871	15.0451
Tell el-Burak 2015 BP 293 295	Olea europaea	Durham	Phase A/B	-450	59.5412	-20.7746	-6.43871	14.64
Tell el-Burak 2015 BP 293 296	Olea europaea	Durham	Phase A/B	-450	60.5232	-20.9652	-6.43871	14.8375
Tell el-Burak 2015 BP 293 297	Olea europaea	Durham	Phase A/B	-450	62.5159	-24.0273	-6.43871	18.0216
Tell el-Burak 2015 BP 293_292	Olea europaea	Durham	Phase A/B	-450	81.9971	-20.8177	-6.43871	14.6847
Tell Fadous 2009 BP 107 G185	Vitis vinifera	Durham	EBA II (Phase III lower)	-2650	63.5796	-27.3562	-6.37028	21.5762
Tell Fadous 2011 BP 164 G187	Vitis vinifera	Durham	EBA III (Phase IV)	-2550	59.9787	-25.3869	-6.36936	19.5129
Tell Fadous 2011 BP 172 G188	Vitis vinifera	Durham	EBA II (Phase III)	-2650	61.5303	-26.8026	-6.37028	20.995
Tell Fadous 2011 BP 172 G189	Vitis vinifera	Durham	EBA II (Phase III)	-2650	57.5093	-27.7824	-6.37028	22.024
Tell Fadous_04BP09	Olea europaea	Durham	EB II	-2650		-18.5	-6.37028	12.3583
Tell Fadous_05BP04	Olea europaea	Durham	EB II	-2650		-23.85	-6.37028	17.9068
Tell Fadous_05BP19_129	Vitis vinifera	Tübingen	EB II	-2650	66.4427	-26.683	-6.37028	20.8696
Tell Fadous_05BP35	Olea europaea	Durham	EB II	-2650		-20.76	-6.37028	14.6948
Tell Halaf 2007 BP07/23 G182	Vitis vinifera	Durham	IA III late	-460	60.4222	-25.1086	-6.43655	19.153
Tell Koubba (Lebanon) S-1 leaves 557 modern	Olea europaea	Durham	modern	2020	56.2438	-27.6097	-8.06968	20.0949
Tell Koubba (Lebanon) S-1 pulp 558 modern	Olea europaea	Durham	modern	2020	70.8691	-29.1658	-8.06968	21.7299
Tell Mozan 1999 BP 20 G19	Vitis vinifera	Durham	MBA (Old Jazira I)	-1925	62.9296	-27.5842	-6.4091	21.7757
Tell Mozan 1999 BP 20 G20	Vitis vinifera	Durham	MBA (Old Jazira I)	-1925	62.8558	-26.4608	-6.4091	20.5967
Tell Mozan 1999 BP 20 G21	Vitis vinifera	Durham	MBA (Old Jazira I)	-1925	61.3461	-26.7134	-6.4091	20.8616
Tell Mozan 1999 BP 20 G22	Vitis vinifera	Durham	MBA (Old Jazira I)	-1925	63.7078	-25.0682	-6.4091	19.1389
Tell Mozan 1999 BP 20 G23	Vitis vinifera	Durham	MBA (Old Jazira I)	-1925	59.4209	-26.1348	-6.4091	20.255
Tell Mozan 1999 BP 20 G24	Vitis vinifera	Durham	MBA (Old Jazira I)	-1925	48.2371	-25.9571	-6.4091	20.0689
Tell Tayinat 2006 G4.56.112.246, SA 1430 537	Olea europaea	Durham	IRON I	-980	60.6977	-22.1282	-6.41843	16.0653
Tell Tayinat 2008 G4.38.02.82, SA 4774, Temple 511	Olea europaea	Durham	IRON II or III	-750	63.0277	-22.0622	-6.39418	16.0215
Tell Tayinat 2008 G4.38.02.87, SA 4776, Temple 510	Olea europaea	Durham	IRON II or III	-750	64.5158	-19.9264	-6.39418	13.8074
Tell Tayinat 2008 G4.55.260.466, SA 4773 513	Olea europaea	Durham	EBA IV B	-2180	62.065	-22.8031	-6.39173	16.7943
Tell Tayinat 2009 F5.100.11.29, SA 5944 539	Olea europaea	Durham	IRON III	-670	63.8621	-20.5766	-6.38413	14.4907
Tell Tayinat 2009 G4.28.02.27, SA 5310, Temple 509	Olea europaea	Durham	IRON II or III	-750	64.8583	-22.5489	-6.39418	16.5274
Tell Tayinat 2009 G4.37.05.16, SA 5063, Temple 508	Olea europaea	Durham	IRON II or III	-750	62.8563	-23.3035	-6.39418	17.3128
Tell Tayinat 2009 G4.48.20.116, SA 6098, Temple 520	Olea europaea	Durham	IRON II or III	-750	44.1044	-21.0495	-6.39418	14.9704
Tell Tayinat 2009 G4.55.270.537, SA 5974 523	Olea europaea	Durham	EBA IV B	-2300	55.1645	-22.5164	-6.38	16.5081
Tell Tayinat 2009 G4.55.276.508, SA 5940 514	Olea europaea	Durham	EBA IV B	-2180	59.7629	-21.2987	-6.39173	15.2314
Tell Tayinat 2009 G4.55.280.518, SA 5957 535	Olea europaea	Durham	EBA IV B	-2300	65.1062	-21.2051	-6.38	15.1463
Tell Tayinat 2009 G5.08.12.54, SA 6107 536	Olea europaea	Durham	IRON III	-670	62.2867	-22.7459	-6.38413	16.7426
Tell Tayinat 2010 G4.55.263.591, SA 6634 524	Olea europaea	Durham	EBA IV B	-2400	43.4943	-23.7252	-6.38	17.7667
Tell Tayinat 2010 G4.55.263.591, SA 6634 525	Olea europaea	Durham	EBA IV B	-2400	45.6274	-25.065	-6.38	19.1654
Tell Tayinat 2010 G4.56.258.566, SA 6488 512	Olea europaea	Durham	IA I	-980	64.4459	-25.5625	-6.41843	19.6463
Tell Tayinat 2011 G4.56.280.718, SA 7431 528	Olea europaea	Durham	EBA IV B	-2180	63.6259	-22.5844	-6.39173	16.5668
Tell Tayinat 2011 G4.56.293.671, SA 7478 521	Olea europaea	Durham	EBA IV B	-2180	66.4862	-20.4958	-6.39173	14.3992
Tell Tayinat 2011 G4.56.295.730, SA 7448 534	Olea europaea	Durham	EBA IVB	-2180	62.3896	-23.737	-6.39173	17.767
Tell Tayinat 2011 G4.56.298.674, SA 7475 538	Olea europaea	Durham	EBA IV B	-2180	52.9675	-21.8504	-6.39173	15.804
Tell Tayinat 2011 G4.56.301.687, SA 7449 540	Olea europaea	Durham	EBA IV B	-2180	64.35	-21.8573	-6.39173	15.8112
Tell Tayinat 2011 G4.56.313.724, SA 7428 522	Olea europaea	Durham	EBA IV B	-2180	63.2658	-21.3441	-6.39173	15.2784
Tell Tayinat 2011 G4.65.134.363, SA 7410 533	Olea europaea	Durham	EBA IVB	-2180	62.366	-24.0966	-6.39173	18.142
Tell Tayinat 2011 G4.65.140.385, SA 7395 529	Olea europaea	Durham	EBA IVB	-2180	58.667	-23.6996	-6.39173	17.728
Tell Tayinat 2011 G4.65.140.385, SA 7395 530	Olea europaea	Durham	EBA IVB	-2180	61.6185	-23.5755	-6.39173	17.5986
Tell Tayinat 2011 G4.65.140.385, SA 7395 531	Olea europaea	Durham	EBA IVB	-2180	61.6991	-23.5932	-6.39173	17.6171
Tell Tayinat 2011 G4.65.140.385, SA 7395 532	Olea europaea	Durham	EBA IVB	-2180	53.6263	-22.8583	-6.39173	16.8517
Tell Tayinat 2011 G4.65.145.400, SA 7391 526	Olea europaea	Durham	EBA IVB	-2180	60.7626	-22.1814	-6.39173	16.1479
Tell Tayinat 2012 G4.56.316.735, SA 7464 516	Olea europaea	Durham	EBA IV B	-2300	61.6804	-20.5352	-6.38	14.452
Tell Tayinat 2012 G4.56.332.789, SA 8797 527	Olea europaea	Durham	EBA IV B	-2300	66.9295	-22.4553	-6.38	16.4446
Tell Tayinat 2012 G4.65.189.502, SA 8769 515	Olea europaea	Durham	EBA IVB	-2180	67.4717	-22.276	-6.39173	16.2462
Tell Tayinat 2017 G4.55.301.652, SA 10198 507	Olea europaea	Durham	EBA IVB	-2400	45.2344	-23.1981	-6.38	17.2176
Tell Tayinat 2017 G4.55.309.667, SA 10233 505	Olea europaea	Durham	EBA IVB	-2400	66.5036	-19.8909	-6.38	13.7851
Tell Tayinat 2017 G4.55.328.716, SA 10158 517	Olea europaea	Durham	EBA IVB	-2400	59.0851	-21.8445	-6.38	15.8099
Tell Tayinat 2017 G4.55.328.716, SA 10158 518	Olea europaea	Durham	EBA IVB	-2400	57.9907	-19.1728	-6.38	13.0428
Tell Tayinat 2017 G4.55.328.716, SA 10158 519	Olea europaea	Durham	EBA IVB	-2400	48.042	-21.9815	-6.38	15.9521
Tell Taynat 2005 TT05.G4.55.36.87, SA 546 G36	Vitis vinifera	Durham	IRON IB	-960	45.9834	-25.7438	-6.41585	19.8386
Tell Taynat 2006 TT06.G4.56.130.236, SA 1388 G43	Vitis vinifera	Durham	IRON IB	-980	64.4889	-27.969	-6.41843	22.1707
Tell Taynat 2006 TT06.G4.56.42.186, SA1979 G39	Vitis vinifera	Durham	modern	2022	54.3478	-26.4682	-8.06968	18.8987
Tell Taynat 2006 TT06.G4.56.42.186, SA1979 G40	Vitis vinifera	Durham	modern	2022	59.7868	-25.3138	-8.06968	17.692
Tell Taynat 2006 TT06.G4.56.98.167, SA 1434, 5a G41	Vitis vinifera	Durham	IRON IB	-980	64.0381	-24.7092	-6.41843	18.7541
Tell Taynat 2006 TT06.G4.56.98.167, SA 1434, 5a G42	Vitis vinifera	Durham	IRON IB	-980	61.3708	-26.212	-6.41843	20.3263
Tell Taynat 2008 TT08.F5.98.08.33, SA 4651 G44	Vitis vinifera	Durham	IRON III	-710	60.5724	-25.4169	-6.39061	19.5225
Tell Taynat 2009 TT09.F5.100.12.33, SA 5952 G47	Vitis vinifera	Durham	IRON III	-710	62.8663	-27.2382	-6.39061	21.4313
Tell Taynat 2009 TT09.F5.100.12.33, SA 5952 G48	Vitis vinifera	Durham	IRON III	-710	60.7488	-26.0873	-6.39061	20.2243
Tell Taynat 2009 TT09.F5.99.18.78, SA 5802 G45	Vitis vinifera	Durham	IRON III	-710	60.4287	-26.1541	-6.39061	20.2942
Tell Taynat 2009 TT09.F5.99.35.108, SA 5857 G64	Vitis vinifera	Durham	IRON III	-710	65.5129	-26.3743	-6.39061	20.525
Tell Taynat 2009 TT09.G4.37.07.21, SA 5813, BXVI G58	Vitis vinifera	Durham	IRON II or III	-750	62.6207	-26.5546	-6.39418	20.7104
Tell Taynat 2009 TT09.G4.55.263.572, SA 6123, 8b G53	Vitis vinifera	Durham	EBA IVB	-2400	59.5271	-25.7104	-6.38	19.8405
Tell Taynat 2009 TT09.G4.55.263.572, SA 6123, 8b G54	Vitis vinifera	Durham	EBA IVB	-2400	62.1888	-25.7653	-6.38	19.898
Tell Taynat 2009 TT09.G4.55.263.572, SA 6123, 8b G55	Vitis vinifera	Durham	EBA IVB	-2400	64.6891	-25.2596	-6.38	19.3688
Tell Taynat 2009 TT09.G4.55.268.483, SA 5814, 8a G49	Vitis vinifera	Durham	EBA IVB	-2300	60.3997	-24.6699	-6.38	18.7525
Tell Taynat 2009 TT09.G4.55.268.483, SA 5814, 8a G50	Vitis vinifera	Durham	EBA IVB	-2300	62.624	-23.9445	-6.38	17.9954
Tell Taynat 2009 TT09.G4.55.276.508, SA 5940, 7 G51	Vitis vinifera	Durham	EBA IVB	-2180	61.8025	-24.9575	-6.39173	19.041
Tell Taynat 2009 TT09.G4.55.276.508, SA 5940, 7 G52	Vitis vinifera	Durham	EBA IVB	-2180	65.9097	-26.3339	-6.39173	20.4815
Tell Taynat 2009 TT09.G4.55.279.516, SA 5946, 8a G56	Vitis vinifera	Durham	EBA IVB	-2300	64.6134	-26.585	-6.38	20.7568
Tell Taynat 2009 TT09.G4.56.216.454, SA 5949 G59	Vitis vinifera	Durham	IRON IA	-1100	64.1729	-25.1813	-6.43	19.2357
Tell Taynat 2009 TT09.G4.56.216.454, SA 5949 G60	Vitis vinifera	Durham	IRON IA	-1100	69.24	-25.0856	-6.43	19.1357
Tell Taynat 2009 TT09.G4.56.216.454, SA 5949 G61	Vitis vinifera	Durham	IRON IA	-1100	64.9973	-28.0619	-6.43	22.2565
Tell Taynat 2009 TT09.G4.56.216.454, SA 5949 G62	Vitis vinifera	Durham	IRON IA	-1100	58.0991	-26.1448	-6.43	20.244
Tell Taynat 2009 TT09.G4.56.216.454, SA 5949 G63	Vitis vinifera	Durham	IRON IA	-1100	63.4778	-25.864	-6.43	19.95
Tell Taynat 2009 TT09.G4.56.227.497, SA 6111, 6b G57	Vitis vinifera	Durham	IRON IA	-1100	61.1858	-26.061	-6.43	20.1563
Tell Taynat 2009 TT09.G4.56.232.494, SA 6101, 6b G46	Vitis vinifera	Durham	IRON IA	-1100	60.1969	-25.8547	-6.43	19.9402
Tell Taynat 2010 TT10.G4.55.258.607, SA 6659, 8b G66	Vitis vinifera	Durham	EBA IVB	-2400	60.8416	-25.1626	-6.38	19.2674
Tell Taynat 2010 TT10.G4.55.258.607, SA 6659, 8b G67	Vitis vinifera	Durham	EBA IVB	-2400	61.3861	-24.5655	-6.38	18.6435
Tell Taynat 2010 TT10.G4.56.237.522, SA 6636 G69	Vitis vinifera	Durham	IRON IA	-1100	65.3077	-26.0581	-6.43	20.1532
Tell Taynat 2010 TT10.G4.56.247.550, SA 6657 G65	Vitis vinifera	Durham	IRON IA	-1200	45.3537	-24.7764	-6.43	18.8125
Tell Taynat 2010 TT10.G4.56.251.558, SA 6663, 6c G68	Vitis vinifera	Durham	IRON IA	-1200	61.9996	-25.2827	-6.43	19.3418
Tell Taynat 2010 TT10.G4.56.258.562, SA 6656, 6c G70	Vitis vinifera	Durham	IRON IA	-1200	65.326	-24.8906	-6.43	18.9319
Tell Taynat 2010 TT10.G4.56.258.562, SA 6656, 6c G71	Vitis vinifera	Durham	IRON IA	-1200	65.3677	-23.9402	-6.43	17.9397
Tell Taynat 2010 TT10.G4.56.258.562, SA 6656, 6c G72	Vitis vinifera	Durham	IRON IA	-1200	66.4743	-27.2363	-6.43	21.3889
Tell Taynat 2010 TT10.G4.56.258.562, SA 6656, 6c G73	Vitis vinifera	Durham	IRON IA	-1200	52.0211	-25.6324	-6.43	19.7075
Tell Taynat 2010 TT10.G4.56.268.598, SA 6677, 6c G76	Vitis vinifera	Durham	IRON IA	-1200	67.3717	-24.9488	-6.43	18.9926
Tell Taynat 2010 TT10.G4.56.268.598, SA 6677, 6c G77	Vitis vinifera	Durham	IRON IA	-1200	66.9528	-26.2856	-6.43	20.3916
Tell Taynat 2010 TT10.G4.56.268.598, SA 6677, 6c G78	Vitis vinifera	Durham	IRON IA	-1200	63.1112	-24.7665	-6.43	18.8022
Tell Taynat 2010 TT10.G4.56.268.598, SA 6677, 6c G79	Vitis vinifera	Durham	IRON IA	-1200	64.4652	-25.9962	-6.43	20.0884
Tell Taynat 2010 TT10.G4.56.268.598, SA 6677, 6c G80	Vitis vinifera	Durham	IRON IA	-1200	64.1667	-25.5517	-6.43	19.6231
Tell Taynat 2010 TT10.G4.56.268.598, SA 6677, 6c G81	Vitis vinifera	Durham	IRON IA	-1200	66.0342	-27.4669	-6.43	21.631
Tell Taynat 2011 TT11.G4.56.302.693, SA 7442, 7f G86	Vitis vinifera	Durham	EBA IVB	-2180	66.1613	-23.5559	-6.39173	17.5783
Tell Taynat 2011 TT11.G4.56.313.724, SA 7428, 7 G92	Vitis vinifera	Durham	EBA IVB	-2180	62.6064	-25.9659	-6.39173	20.096
Tell Taynat 2011 TT11.G4.65.140.385, SA 7395 G82	Vitis vinifera	Durham	EBA IVB	-2180	64.3693	-25.729	-6.39173	19.848
Tell Taynat 2011 TT11.G4.65.140.385, SA 7395 G83	Vitis vinifera	Durham	EBA IVB	-2180	61.7063	-25.6936	-6.39173	19.8108
Tell Taynat 2011 TT11.G4.65.140.385, SA 7395 G84	Vitis vinifera	Durham	EBA IVB	-2180	66.2817	-26.764	-6.39173	20.9325
Tell Taynat 2011 TT11.G4.65.154.414, SA 7420, 7f G87	Vitis vinifera	Durham	EBA IVB	-2180	62.5348	-23.2351	-6.39173	17.2441
Tell Taynat 2011 TT11.G4.65.164.446, SA 7384 G88	Vitis vinifera	Durham	EBA IVB	-2180	63.0015	-24.6259	-6.39173	18.6946
Tell Taynat 2011 TT11.G4.65.164.446, SA 7384 G89	Vitis vinifera	Durham	EBA IVB	-2180	62.4674	-25.0387	-6.39173	19.1258
Tell Taynat 2011 TT11.G4.65.169.434, SA 7367, 7f G90	Vitis vinifera	Durham	EBA IVB	-2180	65.5097	-26.7581	-6.39173	20.9264
Tell Taynat 2011 TT11.G4.65.169.434, SA 7367, 7f G91	Vitis vinifera	Durham	EBA IVB	-2180	64.7788	-26.1899	-6.39173	20.3306
Tell Taynat 2012 TT12.G4.56.329.771, SA 8787, 8a G97	Vitis vinifera	Durham	EBA IVB	-2300	65.0612	-27.432	-6.38	21.6458
Tell Taynat 2012 TT12.G4.65.179.491, SA 8776, 8a G98	Vitis vinifera	Durham	EBA IVB	-2300	63.9632	-24.0606	-6.38	18.1165
Tell Taynat 2012 TT12.G4.65.179.491, SA 8776, 8a G99	Vitis vinifera	Durham	EBA IVB	-2300	64.9279	-25.3928	-6.38	19.5081
Tell Taynat 2012 TT12.G4.65.181.497, SA 8779, 8a G94	Vitis vinifera	Durham	EBA IVB	-2300	66.8221	-23.6567	-6.38	17.6953
Tell Taynat 2012 TT12.G4.65.181.497, SA 8779, 8a G95	Vitis vinifera	Durham	EBA IVB	-2300	59.1097	-26.1928	-6.38	20.3457
Tell Taynat 2012 TT12.G4.65.181.497, SA 8779, 8a G96	Vitis vinifera	Durham	EBA IVB	-2300	67.1689	-23.8376	-6.38	17.8839
Tell Taynat 2012 TT12.G4.65.193.511, SA8780, 8a G93	Vitis vinifera	Durham	EBA IVB	-2300	63.6661	-25.246	-6.38	19.3547
Troia BP 04 Z7/BP04 G174	Vitis vinifera	Durham	Troy VI	-1500	58.4857	-26.2665	-6.43	20.3716
Troia BP 04 Z7/BP04 G175	Vitis vinifera	Durham	Troy VI	-1500	57.9494	-25.2118	-6.43	19.2675
Troia BP 08 D5/BP08 G176	Vitis vinifera	Durham	older as Troy I	-3000	65.7467	-25.0872	-6.35	19.2194
Troia BP 08 D5/BP08 G177	Vitis vinifera	Durham	older as Troy I	-3000	66.5987	-24.8683	-6.35	18.9906
Troia BP 08 D5/BP08 G178	Vitis vinifera	Durham	older as Troy I	-3000	62.3375	-24.9432	-6.35	19.0689
Troia BP 16 Z8/BP16 G179	Vitis vinifera	Durham	Troy VIIa	-1240	63.4771	-24.9753	-6.42966	19.0207
Troia BP 16 Z8/BP16 G180	Vitis vinifera	Durham	Troy VIIa	-1240	65.5424	-22.752	-6.42966	16.7024
Troia BP 16 Z8/BP16 G181	Vitis vinifera	Durham	Troy VIIa	-1240	60.4337	-24.194	-6.42966	18.2048
Troia BP 21 Z8/BP21 G167	Vitis vinifera	Durham	Troy VIIa	-1240	62.3386	-24.9851	-6.42966	19.0309
Troia BP 21 Z8/BP21 G168	Vitis vinifera	Durham	Troy VIIa	-1240	62.766	-25.4355	-6.42966	19.5019
Troia BP 21 Z8/BP21 G169	Vitis vinifera	Durham	Troy VIIa	-1240	64.4139	-26.0836	-6.42966	20.1803
Troia BP 31 D8/BP31 G170	Vitis vinifera	Durham	Troy IV	-2100	59.7554	-25.7537	-6.4	19.8653
Troia BP 31 D8/BP31 G171	Vitis vinifera	Durham	Troy IV	-2100	61.4549	-25.9989	-6.4	20.1221
Troia BP 31 D8/BP31 G172	Vitis vinifera	Durham	Troy IV	-2100	64.0801	-25.204	-6.4	19.2902
Troia BP 31 D8/BP31 G173	Vitis vinifera	Durham	Troy IV	-2100	56.9345	-26.2519	-6.4	20.3871
Troia BP02 I9/BP02 G155	Vitis vinifera	Durham	Troy VI	-1500	63.0381	-27.8624	-6.43	22.0467
Troia BP02 I9/BP02 G156	Vitis vinifera	Durham	Troy VI	-1500	56.2534	-25.3654	-6.43	19.4282
Troia BP02 I9/BP02 G157	Vitis vinifera	Durham	Troy VI	-1500	63.2178	-27.5357	-6.43	21.7033
Troia BP02 I9/BP02 G158	Vitis vinifera	Durham	Troy VI	-1500	59.9129	-27.3606	-6.43	21.5194
Troia BP02 I9/BP02 G159	Vitis vinifera	Durham	Troy VI	-1500	47.4233	-23.5061	-6.43	17.4871
Troia BP02 I9/BP02 G160	Vitis vinifera	Durham	Troy VI	-1500	63.0074	-26.9364	-6.43	21.074
Troia BP02 Z7/BP02 G153	Vitis vinifera	Durham	Troy VIIa	-1240	62.4812	-25.9375	-6.42966	20.0273
Troia BP02 Z7/BP02 G154	Vitis vinifera	Durham	Troy VIIa	-1240	50.5598	-26.9226	-6.42966	21.06
Troia BP03 A29/BP03 G137	Vitis vinifera	Durham	Troy VI	-1500	60.3748	-24.9419	-6.43	18.9854
Troia BP03 A29/BP03 G138	Vitis vinifera	Durham	Troy VI	-1500	63.6626	-25.8019	-6.43	19.885
Troia BP03 A29/BP03 G139	Vitis vinifera	Durham	Troy VI	-1500	65.3838	-27.0907	-6.43	21.236
Troia BP03 A29/BP03 G140	Vitis vinifera	Durham	Troy VI	-1500	65.5627	-24.7052	-6.43	18.7381
Troia BP03 A29/BP03 G141	Vitis vinifera	Durham	Troy VI	-1500	65.6062	-26.1786	-6.43	20.2795
Troia BP03 A29/BP03 G142	Vitis vinifera	Durham	Troy VI	-1500	63.6739	-24.0988	-6.43	18.1051
Troia BP15 D8/BP15 G149	Vitis vinifera	Durham	Troy IV	-2100	65.4354	-29.3549	-6.4	23.6491
Troia BP15 D8/BP15 G150	Vitis vinifera	Durham	Troy IV	-2100	57.8607	-24.2122	-6.4	18.2542
Troia BP15 D8/BP15 G151	Vitis vinifera	Durham	Troy IV	-2100	64.3749	-25.1971	-6.4	19.283
Troia BP15 D8/BP15 G152	Vitis vinifera	Durham	Troy IV	-2100	46.524	-25.6187	-6.4	19.724
Troia BP27 D8/BP27 G143	Vitis vinifera	Durham	Troy IV	-2100	64.3306	-25.5356	-6.4	19.637
Troia BP27 D8/BP27 G144	Vitis vinifera	Durham	Troy IV	-2100	66.7448	-24.8	-6.4	18.868
Troia BP27 D8/BP27 G145	Vitis vinifera	Durham	Troy IV	-2100	69.2497	-25.7321	-6.4	19.8427
Troia BP27 D8/BP27 G146	Vitis vinifera	Durham	Troy IV	-2100	48.0649	-24.0976	-6.4	18.1346
Troia BP27 D8/BP27 G147	Vitis vinifera	Durham	Troy IV	-2100	65.7808	-24.5898	-6.4	18.6483
Troia BP27 D8/BP27 G148	Vitis vinifera	Durham	Troy IV	-2100	66.667	-25.4847	-6.4	19.5838
Troia BP50 D8/BP50 G161	Vitis vinifera	Durham	Troy IV	-2100	64.0824	-27.8954	-6.4	22.1122
Troia BP50 D8/BP50 G162	Vitis vinifera	Durham	Troy IV	-2100	67.6775	-26.6985	-6.4	20.8553
Troia BP50 D8/BP50 G163	Vitis vinifera	Durham	Troy IV	-2100	57.6369	-26.8863	-6.4	21.0523
Troia BP50 D8/BP50 G164	Vitis vinifera	Durham	Troy IV	-2100	63.6187	-25.2196	-6.4	19.3065
Troia BP50 D8/BP50 G165	Vitis vinifera	Durham	Troy IV	-2100	60.0657	-25.8466	-6.4	19.9625
Troia BP50 D8/BP50 G166	Vitis vinifera	Durham	Troy IV	-2100	63.8752	-26.6323	-6.4	20.7859
Troia 1994 BP 05 Z8 347	Olea europaea	Durham	Troy VIII	-440	64.13	-21.2341	-6.43988	15.1152
Troia 1994 BP 05 Z8 40	Olea europaea	Durham	Troy VIII	-440	45.4529	-20.758	-6.43988	14.6216
Troia 1994 BP 06 Z8 43	Olea europaea	Durham	Troy VIII	-440	61.2362	-23.722	-6.43988	17.7021
Troia 1994 BP 07 Z8 348	Olea europaea	Durham	Troy VIII	-440	45.8177	-21.0969	-6.43988	14.9729
Troia 1994 BP 07 Z8 42	Olea europaea	Durham	Troy VIII	-440	59.6163	-20.8476	-6.43988	14.7145
Tweini_21890	Vitis vinifera	Leuven	Iron Age I	-1100		-26.7	-6.43	20.8261
Tweini_21890I	Vitis vinifera	Leuven	Iron Age I	-1100		-26.7	-6.43	20.8261
Tweini_21890II	Vitis vinifera	Leuven	Iron Age I	-1100		-27	-6.43	21.1408
Tweini_21891	Vitis vinifera	Leuven	Iron Age I	-1100		-25.4	-6.43	19.4644
Tweini_21891	Vitis vinifera	Leuven	Iron Age I	-1100		-25.4	-6.43	19.4644
Tweini_21891I	Vitis vinifera	Leuven	Iron Age I	-1100		-24.8	-6.43	18.8372
Tweini_21891II	Vitis vinifera	Leuven	Iron Age I	-1100		-23.9	-6.43	17.8978
Tweini_21891III	Vitis vinifera	Leuven	Iron Age I	-1100		-24.5	-6.43	18.5238
Tweini_21891IV	Vitis vinifera	Leuven	Iron Age I	-1100		-24.1	-6.43	18.1064
Tweini_21892	Vitis vinifera	Leuven	Iron Age I	-1100		-25.2	-6.43	19.2552
Tweini_21892I	Vitis vinifera	Leuven	Iron Age I	-1100		-25.4	-6.43	19.4644
Tweini_21892II	Vitis vinifera	Leuven	Iron Age I	-1100		-25.2	-6.43	19.2552
Tweini_21892III	Vitis vinifera	Leuven	Iron Age I	-1100		-25.3	-6.43	19.3598
Tweini_21893	Vitis vinifera	Leuven	Late Bronze Age II	-1300		-26.4	-6.43	20.5115
Tweini_21893I	Vitis vinifera	Leuven	Late Bronze Age II	-1300		-27.3	-6.43	21.4557
Tweini_21893II	Vitis vinifera	Leuven	Late Bronze Age II	-1300		-26.3	-6.43	20.4067
Tweini_21893III	Vitis vinifera	Leuven	Late Bronze Age II	-1300		-28.9	-6.43	23.1387
Tweini_21893IV	Vitis vinifera	Leuven	Late Bronze Age II	-1300		-26.4	-6.43	20.5115
Tweini_21893V	Vitis vinifera	Leuven	Late Bronze Age II	-1300		-26.1	-6.43	20.1971
Tweini_21894	Vitis vinifera	Leuven	Late Bronze Age II	-1300		-25.8	-6.43	19.883
Tweini_21894I	Vitis vinifera	Leuven	Late Bronze Age II	-1300		-26.4	-6.43	20.5115
Tweini_21894II	Vitis vinifera	Leuven	Late Bronze Age II	-1300		-25.5	-6.43	19.569
Tweini_21894III	Vitis vinifera	Leuven	Late Bronze Age II	-1300		-26.7	-6.43	20.8261
Tweini_21895	Vitis vinifera	Leuven	Late Bronze Age	-1400		-26.4	-6.43	20.5115
Tweini_21895I	Vitis vinifera	Leuven	Late Bronze Age	-1400		-26.8	-6.43	20.9309
Tweini_21895II	Vitis vinifera	Leuven	Late Bronze Age	-1400		-27	-6.43	21.1408
Tweini_21895III	Vitis vinifera	Leuven	Late Bronze Age	-1400		-26.2	-6.43	20.3019
Tweini_21895IV	Vitis vinifera	Leuven	Late Bronze Age	-1400		-26	-6.43	20.0924
Tweini_21896	Vitis vinifera	Leuven	Late Bronze Age I	-1600		-25.8	-6.42	19.8932
Tweini_21896I	Vitis vinifera	Leuven	Late Bronze Age I	-1600		-26.3	-6.42	20.417
Tweini_21896II	Vitis vinifera	Leuven	Late Bronze Age I	-1600		-25.7	-6.42	19.7886
Tweini_21896III	Vitis vinifera	Leuven	Late Bronze Age I	-1600		-28.2	-6.42	22.412
Tweini_21896IV	Vitis vinifera	Leuven	Late Bronze Age I	-1600		-26.3	-6.42	20.417
Tweini_21897	Vitis vinifera	Leuven	Late Bronze Age I	-1600		-28.1	-6.42	22.3068
Tweini_21897I	Vitis vinifera	Leuven	Late Bronze Age I	-1600		-26.6	-6.42	20.7315
Tweini_21897II	Vitis vinifera	Leuven	Late Bronze Age I	-1600		-26.2	-6.42	20.3122
Tweini_21897III	Vitis vinifera	Leuven	Late Bronze Age I	-1600		-27.2	-6.42	21.361
Tweini_21897IV	Vitis vinifera	Leuven	Late Bronze Age I	-1600		-25.3	-6.42	19.3701
Tweini_21898	Vitis vinifera	Leuven	Middle Bronze Age	-1800		-25.1	-6.41	19.1712
Tweini_21898I	Vitis vinifera	Leuven	Middle Bronze Age	-1800		-23.1	-6.41	17.0847
Tweini_21898II	Vitis vinifera	Leuven	Middle Bronze Age	-1800		-24.9	-6.41	18.9622
Tweini_21898III	Vitis vinifera	Leuven	Middle Bronze Age	-1800		-24.4	-6.41	18.4399
Tweini_21899	Vitis vinifera	Leuven	Middle Bronze Age II	-1700		-29.2	-6.42	23.4652
Tweini_21899I	Vitis vinifera	Leuven	Middle Bronze Age II	-1700		-27.7	-6.42	21.8862
Tweini_21899II	Vitis vinifera	Leuven	Middle Bronze Age II	-1700		-28.2	-6.42	22.412
Tweini_21899III	Vitis vinifera	Leuven	Middle Bronze Age II	-1700		-27.4	-6.42	21.571
Tweini_21899IV	Vitis vinifera	Leuven	Middle Bronze Age II	-1700		-26.3	-6.42	20.417
Tweini_21900	Vitis vinifera	Leuven	Middle Bronze Age II	-1700		-26	-6.42	20.1027
Tweini_21900I	Vitis vinifera	Leuven	Middle Bronze Age II	-1700		-28.1	-6.42	22.3068
Tweini_21900II	Vitis vinifera	Leuven	Middle Bronze Age II	-1700		-27.5	-6.42	21.6761
Tweini_21900III	Vitis vinifera	Leuven	Middle Bronze Age II	-1700		-26.1	-6.42	20.2074
Tweini_21900IV	Vitis vinifera	Leuven	Middle Bronze Age II	-1700		-24.5	-6.42	18.5341
Tweini_21901	Vitis vinifera	Leuven	Middle Bronze Age II	-1700		-27	-6.42	21.1511
Tweini_21901I	Vitis vinifera	Leuven	Middle Bronze Age II	-1700		-25.6	-6.42	19.6839
Tweini_21901II	Vitis vinifera	Leuven	Middle Bronze Age II	-1700		-26.9	-6.42	21.0461
Tweini_21901III	Vitis vinifera	Leuven	Middle Bronze Age II	-1700		-27.1	-6.42	21.256
Tweini_21901IV	Vitis vinifera	Leuven	Middle Bronze Age II	-1700		-26.6	-6.42	20.7315
Tweini_21902	Vitis vinifera	Leuven	Middle Bronze Age I	-1900		-26.8	-6.41	20.9515
Tweini_21902I	Vitis vinifera	Leuven	Middle Bronze Age I	-1900		-27.8	-6.41	22.0016
Tweini_21902II	Vitis vinifera	Leuven	Middle Bronze Age I	-1900		-25.5	-6.41	19.5895
Tweini_21902III	Vitis vinifera	Leuven	Middle Bronze Age I	-1900		-26.8	-6.41	20.9515
Tweini_21903	Vitis vinifera	Leuven	Early Bronze Age	-2200		-26.2	-6.39	20.343
Tweini_21903I	Vitis vinifera	Leuven	Early Bronze Age	-2200		-28.5	-6.39	22.7586
Tweini_21903II	Vitis vinifera	Leuven	Early Bronze Age	-2200		-24.2	-6.39	18.2517
Tweini_21903III	Vitis vinifera	Leuven	Early Bronze Age	-2200		-27.5	-6.39	21.7069
Tweini_21904	Olea europaea	Leuven	Iron Age I	-1100		-24.7	-6.43	18.7327
Tweini_21904I	Olea europaea	Leuven	Iron Age I	-1100		-23.4	-6.43	17.3766
Tweini_21904II	Olea europaea	Leuven	Iron Age I	-1100		-22.3	-6.43	16.232
Tweini_21904III	Olea europaea	Leuven	Iron Age I	-1100		-24.4	-6.43	18.4194
Tweini_21904IV	Olea europaea	Leuven	Iron Age I	-1100		-23.3	-6.43	17.2724
Tweini_21905	Olea europaea	Leuven	Iron Age I	-1100		-21.5	-6.43	15.4011
Tweini_21905I	Olea europaea	Leuven	Iron Age I	-1100		-21.8	-6.43	15.7125
Tweini_21905II	Olea europaea	Leuven	Iron Age I	-1100		-21.5	-6.43	15.4011
Tweini_21905III	Olea europaea	Leuven	Iron Age I	-1100		-22.4	-6.43	16.3359
Tweini_21905IV	Olea europaea	Leuven	Iron Age I	-1100		-21.8	-6.43	15.7125
Tweini_21906	Olea europaea	Leuven	Iron Age I	-1100		-22.7	-6.43	16.6479
Tweini_21906I	Olea europaea	Leuven	Iron Age I	-1100		-23.1	-6.43	17.0642
Tweini_21906II	Olea europaea	Leuven	Iron Age I	-1100		-22.1	-6.43	16.0241
Tweini_21906III	Olea europaea	Leuven	Iron Age I	-1100		-23.3	-6.43	17.2724
Tweini_21907	Olea europaea	Leuven	Iron Age I	-1100		-22.5	-6.43	16.4399
Tweini_21907I	Olea europaea	Leuven	Iron Age I	-1100		-21.7	-6.43	15.6087
Tweini_21907II	Olea europaea	Leuven	Iron Age I	-1100		-23.2	-6.43	17.1683
Tweini_21907III	Olea europaea	Leuven	Iron Age I	-1100		-23.3	-6.43	17.2724
Tweini_21907IV	Olea europaea	Leuven	Iron Age I	-1100		-21.8	-6.43	15.7125
Tweini_21908	Olea europaea	Leuven	Iron Age III	-600		-21.8	-6.37	15.7739
Tweini_21908I	Olea europaea	Leuven	Iron Age III	-600		-23.1	-6.37	17.1256
Tweini_21908II	Olea europaea	Leuven	Iron Age III	-600		-23.2	-6.37	17.2297
Tweini_21908III	Olea europaea	Leuven	Iron Age III	-600		-23.1	-6.37	17.1256
Tweini_21908IV	Olea europaea	Leuven	Iron Age III	-600		-23.1	-6.37	17.1256
Tweini_21909	Olea europaea	Leuven	Late Bronze Age II	-1300		-22.9	-6.43	16.856
Tweini_21909I	Olea europaea	Leuven	Late Bronze Age II	-1300		-22.5	-6.43	16.4399
Tweini_21909II	Olea europaea	Leuven	Late Bronze Age II	-1300		-25.5	-6.43	19.569
Tweini_21909III	Olea europaea	Leuven	Late Bronze Age II	-1300		-24	-6.43	18.002
Tweini_21909IV	Olea europaea	Leuven	Late Bronze Age II	-1300		-22.3	-6.43	16.232
Tweini_21910	Olea europaea	Leuven	Late Bronze Age I	-1600		-22	-6.42	15.9305
Tweini_21910I	Olea europaea	Leuven	Late Bronze Age I	-1600		-22.5	-6.42	16.4501
Tweini_21910II	Olea europaea	Leuven	Late Bronze Age I	-1600		-19.9	-6.42	13.7537
Tweini_21910III	Olea europaea	Leuven	Late Bronze Age I	-1600		-20.6	-6.42	14.4783
Tweini_21910IV	Olea europaea	Leuven	Late Bronze Age I	-1600		-20.5	-6.42	14.3747
Tweini_21911	Olea europaea	Leuven	Late Bronze Age II	-1300		-23.9	-6.43	17.8978
Tweini_21911I	Olea europaea	Leuven	Late Bronze Age II	-1300		-24.5	-6.43	18.5238
Tweini_21911II	Olea europaea	Leuven	Late Bronze Age II	-1300		-20.7	-6.43	14.5716
Tweini_21911III	Olea europaea	Leuven	Late Bronze Age II	-1300		-22.3	-6.43	16.232
Tweini_21911IV	Olea europaea	Leuven	Late Bronze Age II	-1300		-22.5	-6.43	16.4399
Tweini_21911V	Olea europaea	Leuven	Late Bronze Age II	-1300		-23.7	-6.43	17.6892
Tweini_21912	Olea europaea	Leuven	Late Bronze Age	-1400		-22	-6.43	15.9202
Tweini_21912I	Olea europaea	Leuven	Late Bronze Age	-1400		-22.7	-6.43	16.6479
Tweini_21912II	Olea europaea	Leuven	Late Bronze Age	-1400		-22.7	-6.43	16.6479
Tweini_21912III	Olea europaea	Leuven	Late Bronze Age	-1400		-22.8	-6.43	16.7519
Tweini_21912IV	Olea europaea	Leuven	Late Bronze Age	-1400		-21.7	-6.43	15.6087
Tweini_21912V	Olea europaea	Leuven	Late Bronze Age	-1400		-24.2	-6.43	18.2107
Tweini_21913	Olea europaea	Leuven	Late Bronze Age II	-1300		-22.9	-6.43	16.856
Tweini_21913I	Olea europaea	Leuven	Late Bronze Age II	-1300		-22.6	-6.43	16.5439
Tweini_21913II	Olea europaea	Leuven	Late Bronze Age II	-1300		-21.9	-6.43	15.8164
Tweini_21913III	Olea europaea	Leuven	Late Bronze Age II	-1300		-21.7	-6.43	15.6087
Tweini_21913IV	Olea europaea	Leuven	Late Bronze Age II	-1300		-24.1	-6.43	18.1064
Tweini_21913V	Olea europaea	Leuven	Late Bronze Age II	-1300		-24.9	-6.43	18.9416
Tweini_21914	Olea europaea	Leuven	Middle Bronze Age II	-1700		-24.1	-6.42	18.1166
Tweini_21914I	Olea europaea	Leuven	Middle Bronze Age II	-1700		-23.5	-6.42	17.491
Tweini_21914II	Olea europaea	Leuven	Middle Bronze Age II	-1700		-20.9	-6.42	14.7891
Tweini_21914III	Olea europaea	Leuven	Middle Bronze Age II	-1700		-23.9	-6.42	17.908
Tweini_21914IV	Olea europaea	Leuven	Middle Bronze Age II	-1700		-24	-6.42	18.0123
Tweini_21914V	Olea europaea	Leuven	Middle Bronze Age II	-1700		-23.9	-6.42	17.908
Tweini_21915	Olea europaea	Leuven	Middle Bronze Age II	-1700		-21.6	-6.42	15.5151
Tweini_21915I	Olea europaea	Leuven	Middle Bronze Age II	-1700		-23.6	-6.42	17.5952
Tweini_21915II	Olea europaea	Leuven	Middle Bronze Age II	-1700		-25.5	-6.42	19.5793
Tweini_21915III	Olea europaea	Leuven	Middle Bronze Age II	-1700		-21.2	-6.42	15.1001
Tweini_21915IV	Olea europaea	Leuven	Middle Bronze Age II	-1700		-21.9	-6.42	15.8266
Tweini_21915V	Olea europaea	Leuven	Middle Bronze Age II	-1700		-22.4	-6.42	16.3462
Tweini_21915VI	Olea europaea	Leuven	Middle Bronze Age II	-1700		-22.7	-6.42	16.6581
Tweini_21916	Olea europaea	Leuven	Middle Bronze Age I	-1900		-22.6	-6.41	16.5644
Tweini_21916I	Olea europaea	Leuven	Middle Bronze Age I	-1900		-22.6	-6.41	16.5644
Tweini_21916II	Olea europaea	Leuven	Middle Bronze Age I	-1900		-21.3	-6.41	15.2141
Tweini_21916III	Olea europaea	Leuven	Middle Bronze Age I	-1900		-23.1	-6.41	17.0847
Tweini_21916IV	Olea europaea	Leuven	Middle Bronze Age I	-1900		-22.3	-6.41	16.2524
Tweini_21917	Olea europaea	Leuven	Middle Bronze Age II	-1700		-23	-6.42	16.9703
Tweini_21917I	Olea europaea	Leuven	Middle Bronze Age II	-1700		-21	-6.42	14.8927
Tweini_21917II	Olea europaea	Leuven	Middle Bronze Age II	-1700		-21.9	-6.42	15.8266
Tweini_21917III	Olea europaea	Leuven	Middle Bronze Age II	-1700		-24.8	-6.42	18.8474
Tweini_21917IV	Olea europaea	Leuven	Middle Bronze Age II	-1700		-23.1	-6.42	17.0744
Tweini_21917V	Olea europaea	Leuven	Middle Bronze Age II	-1700		-22.9	-6.42	16.8662
Tweini_21918	Olea europaea	Leuven	Middle Bronze Age II	-1700		-21.4	-6.42	15.3076
Tweini_21918I	Olea europaea	Leuven	Middle Bronze Age II	-1700		-20.9	-6.42	14.7891
Tweini_21918II	Olea europaea	Leuven	Middle Bronze Age II	-1700		-24	-6.42	18.0123
Tweini_21918III	Olea europaea	Leuven	Middle Bronze Age II	-1700		-21.1	-6.42	14.9964
Tweini_21918IV	Olea europaea	Leuven	Middle Bronze Age II	-1700		-22.5	-6.42	16.4501
Tweini_21919	Olea europaea	Leuven	Early Bronze Age	-2200		-23.2	-6.39	17.2093
Tweini_21919I	Olea europaea	Leuven	Early Bronze Age	-2200		-22.9	-6.39	16.8969
Tweini_21919II	Olea europaea	Leuven	Early Bronze Age	-2200		-22.7	-6.39	16.6888
Tweini_21919III	Olea europaea	Leuven	Early Bronze Age	-2200		-22.6	-6.39	16.5848
Tweini_21919IV	Olea europaea	Leuven	Early Bronze Age	-2200		-21.9	-6.39	15.8573
Tweini_21919V	Olea europaea	Leuven	Early Bronze Age	-2200		-22.7	-6.39	16.6888
Zeraqon_91-418	Olea europaea	Durham	EBA III (middle horizon)	-2970	64.2228	-21.8291	-6.35216	15.8223
Zeraqon_91-418	Olea europaea	Durham	EBA III (middle horizon)	-2970	64.4935	-22.0226	-6.35216	16.0233
Zeraqon_91-418	Olea europaea	Durham	EBA III (middle horizon)	-2970	62.6703	-21.4925	-6.35216	15.4729
Zeraqon_91-766_33	Vitis vinifera	Tübingen	EBA III (middle horizon)	-2970	65.9399	-26.5664	-6.35216	20.7659
Zeraqon_93-117_32	Vitis vinifera	Tübingen	EBA III (early horizon)	-3070	69.1283	-25.2585	-6.35009	19.3984
Zeraqon_93-138_37	Vitis vinifera	Tübingen	EBA III (early horizon)	-3070	68.2879	-23.5659	-6.35009	17.6313
Zeraqon_93-198_9	Vitis vinifera	Tübingen	EBA III (early horizon)	-3070	66.4702	-23.9987	-6.35009	18.0825
Zeraqon_93-209_38	Vitis vinifera	Tübingen	EBA	-2950	66.9736	-26.1625	-6.35574	20.3389
Zincirli 2008 BP 354 L08-5115, 17:55:203 G33	Vitis vinifera	Durham	IRON IIIA-IRON IIB	-710	62.9002	-26.2061	-6.40094	21.3958
Zincirli 2008 BP 354 L08-5115, 17:55:203 G34	Vitis vinifera	Durham	IRON IIIA-IRON IIB	-710	62.2215	-25.6024	-6.40094	21.8619
Zincirli 2008 BP 354 L08-5115, 17:55:203 G35	Vitis vinifera	Durham	IRON IIIA-IRON IIB	-710	55.1764	-27.2044	-6.40094	19.7166
Zincirli 2009 BP 490 G30	Vitis vinifera	Durham	IRON IIIA-IRON IIB	-710	57.039	-27.648	-6.40094	20.3487
Zincirli 2009 BP 490 L08-5161, 17:55:44a G29	Vitis vinifera	Durham	IRON IIIA-IRON IIB	-710	59.4849	-25.2127	-6.40094	19.3089
Zincirli 2012 L12-3073, 55:68:167, FS2012-010 G26	Vitis vinifera	Durham	IRON IIB?	-800	60.2003	-25.3815	-6.4	19.4759
Zincirli 2012 L12-3073, 55:68:167, FS2012-010 G27	Vitis vinifera	Durham	IRON IIB?	-800	58.8246	-26.3867	-6.4	20.5284
Zincirli 2013 55:58:152, L13-3053, IA 506	Olea europaea	Durham	Iron Age B II	-800	62.041	-20.7037	-6.4	14.6061
Zincirli 2013 L13-3005, 55:58:17, FS2015-028 G31	Vitis vinifera	Durham	Iron II/III Transition	-710	61.6331	-24.3735	-6.39061	18.4321
Zincirli 2013 L13-3018, 55:58:127, FS2015-083 G32	Vitis vinifera	Durham	IRON IIB	-800	60.6958	-24.6336	-6.4	18.6941
Zincirli 2015 L15-3015, 55:68:26b:74, FS2015-069 G100	Vitis vinifera	Durham	IRON IIB	-800	66.3898	-26.7699	-6.4	20.9302
Zincirli 2015 L15-3031, 55:68:123, FS 2915-185 G25	Vitis vinifera	Durham	IRON IIB	-800	63.3953	-26.9121	-6.4	21.0794
Zincirli 2015 L15-3047, 55:68:118, FS2015-187 G101	Vitis vinifera	Durham	IA	-750	59.9406	-27.0203	-6.39418	21.1989

## Sheet: wood charcoal
Latitude	32.5864	34.2264	32.5864	34.2264	32.5864	34.2264	36.7901	34.8345	36.8538	37.1031	34.8345	37.0569	34.8345	33.4821	34.2264	37.1031	36.8538	37.1031	31.5652	34.8345	31.5652	33.4821	31.5652	36.8538	31.5652	36.8538	37.1031	36.8538	37.1031	37.1031	33.4821	36.8538	33.4821	36.8538	36.8538	33.4821	36.8538	32.9368	36.7541	34.2264	36.7541	33.4821	36.7901	34.8345	34.8345	34.8345	34.0167	34.8345	36.4264
Longitude	35.9484	35.66	35.9484	35.66	35.9484	35.66	38.0212	36.8661	36.1568	36.6779	36.8661	40.9972	34.8345	35.3224	35.66	36.6779	36.1568	36.6779	34.8491	36.8661	34.8491	35.3224	34.8491	36.1568	34.8491	36.1568	36.6779	36.1568	36.6779	36.6779	35.3224	36.1568	35.3224	36.1568	36.1568	35.3224	36.1568	35.4504	38.084	35.66	38.084	35.3224	38.0212	36.8661	36.8661	34.8345	36.2001	36.8661	38.2754
Location	Hirbet ez-Zeraqon	Tell Fadous-Kfarabida	Hirbet ez-Zeraqon	Tell Fadous-Kfarabida	Hirbet ez-Zeraqon	Tell Fadous-Kfarabida	Jerablus	Qatna	Kinet Höyük	Zincirli	Qatna	Mozan	Qatna	Tell el-Burak	Fadous	Zincirli	Kinet	Zincirli	Lachish	Qatna	Lachish	Tell el-Burak	Lachish	Kinet	Lachish	Kinet	Zincirli	Kinet	Zincirli	Zincirli	Tell el-Burak	Kinet	Burak	Kinet	Kinet	Tell el-Burak	Kinet	Havat Hanania	Shioukh-Tahtani	Fadous	Shioukh-Tahtani	Tell el-Burak	Jerablus	Qatna	Qatna	Qatna	Baalbek	Qatna	Bazi
sample number	Olea C_Zeraqon_3000	Olea C_Fadous_2900	Olea C_Zeraqon_2800	Olea C_Fadous_2700	Olea C_Zeraqon_2700	Olea C_Fadous_2550	Olea C_Jerablus_2475	Olea C_Qatna_2375	Olea C_Kinet_2235	Olea C_Zincirli_2250	Olea C_Qatna_2125	Olea C_Mozan_1800	Olea C_Qatna_1900	Olea C_Burak_1800	Olea C_Fadous_1800	Olea C_Zincirli_1800	Olea C_Kinet_1775	Olea C_Zincirli_1650	Olea C_Lachish_1595	Olea C_Qatna_1420	Olea C_Lachish_1457	Olea C_Burak_1400	Olea C_Lachish_1370	Olea_Kinet_1300	Olea C_Lachish_1250	Olea C_Kinet_1025	Olea C_Zincirli_875	Olea C_Kinet_815	Olea C_Zincirli_775	Olea C_Zincirli_710	Olea C_Burak_660	Olea C_Kinet_690	Olea C_Burak_550	Olea C_Kinet_600	Olea C_Kinet_475	Olea C_Burak_450	Olea C_Kinet_210	Olea C_Havat H_1961	Vitis C_Shioukh T_3250	Vitis C_Fadous_2900	Vitis C_Shioukh T_2900	Vitis C_Burak_2700	Vitis C_Jerablus_2475	Vitis C_Qatna_2375	Vitis C_Qatna_2125	Vitis C_Qatna_1900	Vitis C_Baalbek_1800	Vitis C_Qatna_1420	Vitis C_Bazi_1475
taxon	Olea charcoal	Olea charcoal	Olea charcoal	Olea charcoal	Olea charcoal	Olea charcoal	Olea charcoal	Olea charcoal	Olea charcoal	Olea charcoal	Olea charcoal	Olea charcoal	Olea charcoal	Olea charcoal	Olea charcoal	Olea charcoal	Olea charcoal	Olea charcoal	Olea charcoal	Olea charcoal	Olea charcoal	Olea charcoal	Olea charcoal	Olea charcoal	Olea charcoal	Olea charcoal	Olea charcoal	Olea charcoal	Olea charcoal	Olea charcoal	Olea charcoal	Olea charcoal	Olea charcoal	Olea charcoal	Olea charcoal	Olea charcoal	Olea charcoal	Olea charcoal	Vitis charcoal	Vitis charcoal	Vitis charcoal	Vitis charcoal	Vitis charcoal	Vitis charcoal	Vitis charcoal	Vitis charcoal	Vitis charcoal	Vitis charcoal	Vitis charcoal
culture	EBA2	EBAII (Phase II)	whole site occupation average	EBA III (Phase III)	EBA3	EBA III (Phase IV)	EME 3-4	EBIII-IVA (G12)	EBIII	EB IV	IVA–IVB (G11)	MB	MBI (G10)	MBA1	MBA1-2 (Phase VI)	MBII	MBA	MBII	MBIII P3 & P4	room DK	LB S3	LBA	LB II S2	LBA	LB II P1&P2	EIA (period 12)	IA IIA	MIA (period 11)	IA II or IA III (not precise)	IA II-III Transition	IA Phase E	MIA (Period 8 & 9)	IA Phase C & undated area 4	LIA (period 6 &7)	LIA	IA Phase A/B	Hellenistic	recent	XIV:C-D 14	EBAII (Phase II)	Period XIII:C-D 13 C	EBA III (Phase III)	EME 3-4	EBIII-IVA (G12)	IVA–IVB (G11)	MBI (G10)	MBA	room DK	LBA
dating	-3000	-2900	-2800	-2700	-2700	-2550	-2475	-2375	-2235	-2250	-2125	-1800	-1900	-1850	-1800	-1800	-1775	-1650	-1567	-1420	-1457	-1400	-1370	-1300	-1250	-1025	-875	-815	-775	-710	-660	-690	-550	-600	-475	-450	-210	1961	-3250	-2900	-2900	-2700	-2475	-2375	-2125	-1900	-1800	-1420	-1475
Δ 13C (‰ VPDB)	17.781	19.6386	18.1749	18.1946	17.7924	17.7267	15.7395	17.0816	18.5862	17.1062	16.8899	18.7901	17.0897	17.868	18.3894	18.3874	20.9477	18.4119	16.3062	15.9146	17.3001	19.4621	17.0809	18.0671	17.779	18.1132	18.716	18.0921	18.6267	17.5279	18.0517	17.5948	17.7545	16.1966	18.3544	18.8502	19.0913	17.0975	18.6976	20.9691	19.7596	20.3655	19.8004	19.5041	20.5261	19.3097	19.6316	19.8455	16.5663
	16.6471	19.8903		19.6742	17.6257	19.7229	18.2522	19.8719	16.8412		17.9871	18.6654	17.174	18.1675		18.9836	18.5057	17.8058	16.8083	16.9678	17.3075		17.229	19.5532	17.5164					16.5827	19.4507	17.5056	18.0868	18.0455	17.8074	19.6775	16.822	16.9933			19.3012		18.5081	19.5063		17.1692		19.0387	19.2602
	17.6136	18.4119		18.8717	17.3283	19.3202	18.0321	17.3759	19.6499		16.9412	18.7971	19.9717	18.1873			19.173	18.1636	16.1197	16.7848	18.2689		16.863	19.4713						17.2043	18.7255	19.7892	18.269	17.4197	17.1195	18.1054		17.2017			20.0872		20.4722			18.933		20.1642
	17.2362	18.9642		18.1866	21.0843	19.9636		16.2299	17.8541		18.1514	18.3777	19.8722	18.4074			17.6696	18.9915	18.1056	19.0002	17.3331		16.2241	19.4552						17.7337	18.7225	19.0388	17.3544	18.2326	17.4451	17.7081		17.4622			20.0638		19.8167			19.0645		21.4258
	17.0442	19.5892		19.2278		19.5806					17.2343	18.8494		17.8254				19.4541	19.1593	16.4975	17.4803		17.3118	19.3932							17.5587	18.7185	15.5057	17.764	17.7579	17.8127		17.4101					20.458			19.6688		18.5528
	17.6638	18.9378		19.0461		18.9439						19.036		18.4105				18.8972	18.9393	17.5549	18.1167			19.3778							18.4308	16.3703	18.862	17.5627	16.8384	18.1662		17.4101					20.0415			19.5665		19.2919
	17.4672			18.4935		18.6003								19.6254					16.8008	16.1692	16.7808			19.1712							18.3944	17.4503	16.6095	17.3614	16.8153	17.3456		17.2538					17.5314			19.3787		19.6347
	17.5803			18.3335		17.2484								18.1609					15.9625	17.9742	19.0807			19.0376							18.6758		18.4762	16.8143	16.5524	17.4515		17.0723					19.3943					19.4845
	17.4944			17.1807										17.7925					16.6316	17.3691				18.8937							18.1315		18.1157	16.6371	17.6471	16.8407		17.3849										18.2937
	17.7459			18.3886										17.5549					17.8689	16.5908				18.8553							18.091		18.5218	16.2923		17.9005		17.3849										18.9363
	16.9661			18.3775															16.8605	18.1147				18.5439							18.9809		19.5827	18.3596		19.9283		17.1765
	17.4207			19.137															17.465	16.2356				18.3571							18.4304		18.1663	17.8125		18.7834		17.2286
				18.1859																				18.1285							17.9557			17.763		18.5799		17.4627
				20.7161																				17.941							17.3293			17.6522		19.1327		17.15
				20.1765																				17.6558							18.6194			17.1246		17.5483		17.4627
				19.8576																				16.6257							17.981			16.8435				17.3063
				20.5329																				18.6761							16.8214			16.8204				17.4627
				19.9518																											20.0182			16.5576				17.4939
				19.3118																											18.2142							17.4397
				17.9836																											18.9446							17.4397
				19.7867																											18.7019							17.4606
				19.2845																											17.5491							17.4918
				17.3848																											18.3496							17.2834
				19.6979																											18.4094							17.3355
				19.373																											18.3577							17.6483
				20.0056																											17.8414							17.5961
				19.306																											17.5239							17.4501
				18.3278																																		17.4189
				19.1488																																		17.3146
				18.3481																																		17.1375
				18.3118																																		17.2208
				20.1251																																		17.6483
				19.2675																																		17.8047
				18.4048																																		17.6483
				20.1347																																		17.51
				20.9942																																		17.4057
				20.3512																																		17.4266
				15.9585																																		17.583
[truncated: 11 more columns]
