# Supplementary material for: Fluctuations of viti- and oleiculture traditions in the Bronze and Iron Age Levant
Source: PLoS One. 2025 Sep 17;20(9):e0330032. doi: 10.1371/journal.pone.0330032 (PMC12443296; doi:10.1371/journal.pone.0330032)
Supplement: S3 File — (XLSX) [file pone.0330032.s006.xlsx]

## Sheet: Tabelle1
site name	modern rainfall, hindcasting (mm)	Site Date	Total 50 years	Count 50 years	Mean of 50 years	Calculated Rainfall 50 years	Total 100 years	Count 100 years	Mean of 100 years	Calculated Rainfall of 100 years
Baalbek	605.865	-1800	2.60875	3	0.869582	526.849	5.10466	6	0.850777	515.456
Basbina	872.818	2020		1	0.780095	872.818	0.780095	1		872.818
Bazi	386.686	-1475	0.811221	1	0.811221	313.688	2.52315	3	0.84105	325.222
Emar	322.389	-2250	4.41016	5	0.882033	284.358	9.41756	11	0.856141	276.01
Emar	322.389	-1850	2.44144	3	0.813815	262.365	6.61816	8	0.82727	266.703
Emar	322.389	-1400	0.838456	1	0.838456	270.309	0.838456	1	0.838456	270.309
Gal'on	486.343	2020		1	0.780095	486.343	0.780095	1		486.343
Havat Hanania	652.284	1961		1	0.780095	652.284	0.780095	1		652.284
Hirbet ez-Zeraqon	392.003	-3070	4.91596	5	0.983192	385.414	9.10046	10	0.910046	356.741
Hirbet ez-Zeraqon	392.003	-2970	6.05206	7	0.86458	338.918	11.7909	13	0.906993	355.544
Hirbet ez-Zeraqon	392.003	-2950	5.03852	6	0.839753	329.186	11.7637	13	0.904898	354.723
Jaffa	542.57	-1130	0.924053	1	0.924053	501.364	1.7664	2	0.8832	479.198
Jerablus	458.216	-2475	2.72158	3	0.907193	415.69	6.60844	7	0.944062	432.585
Kinet Höyük	694.859	-2200	4.11836	5	0.823671	572.336	10.186	12	0.848831	589.818
Kinet Höyük	694.859	-1775	2.60875	3	0.869582	604.237	4.32846	5	0.865691	601.534
Kinet Höyük	694.859	-1340	0.85791	1	0.85791	596.127	1.69637	2	0.848183	589.368
Kinet Höyük	694.859	-1025	0	0	0	0	1.80531	2	0.902653	627.217
Kinet Höyük	694.859	-775	0.900708	1	0.900708	625.865	0.900708	1	0.900708	625.865
Kinet Höyük	694.859	-625	0.916271	1	0.916271	636.679	0.916271	1	0.916271	636.679
Kinet Höyük	694.859	-550	0	0	0	0	1.75084	2	0.875418	608.292
Kinet Höyük	694.859	-202	0.822893	1	0.822893	571.795	0.822893	1	0.822893	571.795
Pella	482.499	2020		1	0.780095	482.499	0.780095	1		482.499
Qatna	312.757	-2550	2.90444	3	0.968148	302.795	5.77387	6	0.962312	300.97
Qatna	312.757	-2375	2.93168	3	0.977226	305.634	8.31258	9	0.92362	288.869
Qatna	312.757	-2100	5.12801	6	0.854668	267.303	9.98755	12	0.832296	260.306
Qatna	312.757	-2000	4.06778	5	0.813555	254.445	7.42938	9	0.825487	258.177
Qatna	312.757	-1950	3.22932	4	0.80733	252.498	8.07719	10	0.807719	252.62
Qatna	312.757	-1900	4.00942	5	0.801883	250.795	6.44308	8	0.805385	251.89
Qatna	312.757	-1800	2.60875	3	0.869582	271.968	5.10466	6	0.850777	266.086
Qatna	312.757	-1420	0.838456	1	0.838456	262.233	1.64968	2	0.824839	257.974
Qatna	312.757	-1400	0.838456	1	0.838456	262.233	0.838456	1	0.838456	262.233
Qatna	312.757	-1150	0	0	0	0	1.7664	2	0.8832	276.227
Qatna	312.757	-600	0.916271	1	0.916271	286.57	0.916271	1	0.916271	286.57
Qatna	312.757	2000		1	0.780095	312.757	0.780095	1		312.757
Shioukh-Tahtani	442.619	-3250	4.74477	5	0.948953	420.024	8.44292	10	0.844292	373.699
Shioukh-Tahtani	442.619	-2900	6.29328	7	0.899041	397.932	12.9951	14	0.928221	410.848
Smar Jbeil	873.37	2020		1	0.780095	873.37	0.780095	1		873.37
Tel Burna	486.343	-780	0.900708	1	0.900708	438.053	0.900708	1	0.900708	438.053
Tel Hazor	592.96	-1450	0	0	0	0	2.52315	3	0.84105	498.709
Tel Hazor	592.96	-1350	0	0	0	0	1.69637	2	0.848183	502.939
Tel Hazor	592.96	-1200	0.842347	1	0.842347	499.478	0.842347	1	0.842347	499.478
Tel Hazor	592.96	-950	0.881254	1	0.881254	522.549	0.881254	1	0.881254	522.549
Tel Hazor	592.96	-750	0.900708	1	0.900708	534.084	0.900708	1	0.900708	534.084
Tel Hazor	592.96	-700	0	0	0	0	0.900708	1	0.900708	534.084
Tel Kabri	733.27	-1800	2.60875	3	0.869582	637.638	5.10466	6	0.850777	623.849
Tel Kabri	733.27	-1700	1.66524	2	0.83262	610.535	3.35382	4	0.838456	614.815
Tel Kabri	733.27	2020		1	0.780095	733.27	0.780095	1		733.27
Tel Keisan	712.803	2020		1	0.780095	712.803	0.780095	1		712.803
Tel Lachish	466.95	-1600	1.62633	2	0.813166	379.708	3.28379	4	0.820948	383.341
Tel Lachish	466.95	-1470	0.811221	1	0.811221	378.799	2.52315	3	0.84105	392.728
Tel Lachish	466.95	-1380	0.838456	1	0.838456	391.517	1.69637	2	0.848183	396.059
Tel Lachish	466.95	-1300	0.85791	1	0.85791	400.601	0.85791	1	0.85791	400.601
Tel Lachish	466.95	2020		1	0.780095	466.95	0.780095	1		466.95
Tell Atchana	522.324	-1800	2.60875	3	0.869582	454.204	5.10466	6	0.850777	444.382
Tell Atchana	522.324	-1500	1.68469	2	0.842347	439.978	2.51926	3	0.839753	438.624
Tell Atchana	522.324	-1400	0.838456	1	0.838456	437.946	0.838456	1	0.838456	437.946
Tell Atchana	522.324	-1300	0.85791	1	0.85791	448.107	0.85791	1	0.85791	448.107
Tell Atchana	522.324	-1200	0.842347	1	0.842347	439.978	0.842347	1	0.842347	439.978
Tell el-Burak	641.16	-2700	2.15937	2	1.07968	692.25	5.42176	5	1.08435	695.243
Tell el-Burak	641.16	-1850	2.44144	3	0.813815	521.786	6.61816	8	0.82727	530.413
Tell el-Burak	641.16	-1400	0.838456	1	0.838456	537.585	0.838456	1	0.838456	537.585
Tell el-Burak	641.16	-660	0	0	0	0	0.916271	1	0.916271	587.477
Tell el-Burak	641.16	-550	0	0	0	0	1.75084	2	0.875418	561.284
Tell el-Burak	641.16	-450	0.834565	1	0.834565	535.09	1.6808	2	0.840402	538.832
Tell Fadous-Kfarabida	873.37	-2850	7.07922	7	1.01132	883.254	12.394	13	0.953383	832.656
Tell Fadous-Kfarabida	873.37	-2770	4.15921	4	1.0398	908.132	8.26006	8	1.03251	901.761
Tell Fadous-Kfarabida	873.37	-2650	2.18271	2	1.09135	953.157	6.33803	6	1.05634	922.574
Tell Fadous-Kfarabida	873.37	-2550	2.90444	3	0.968148	845.551	5.77387	6	0.962312	840.454
Tell Fadous-Kfarabida	873.37	-1850	2.44144	3	0.813815	710.761	6.61816	8	0.82727	722.513
Tell Halaf	396.175	-460	0.834565	1	0.834565	330.634	0.834565	1	0.834565	330.634
Tell Koubba	876.453	2020		1	0.780095	876.453	0.780095	1		876.453
Tell Mozan	433.861	-2500	2.7138	3	0.904599	392.47	6.61622	7	0.945174	410.074
Tell Mozan	433.861	-2450	2.83441	3	0.944803	409.913	5.62213	6	0.937022	406.537
Tell Mozan	433.861	-2100	5.12801	6	0.854668	370.807	9.98755	12	0.832296	361.101
Tell Mozan	433.861	-1925	3.99774	5	0.799549	346.893	6.43141	8	0.803926	348.792
Tell Tayinat	522.324	-2300	4.41405	5	0.882811	461.114	8.12583	9	0.90287	471.591
Tell Tayinat	522.324	-1100	0.924053	1	0.924053	482.655	0.924053	1	0.924053	482.655
Tell Tayinat	522.324	-980	0	0	0	0	0.881254	1	0.881254	460.301
Tell Tayinat	522.324	-980	0	0	0	0	0.881254	1	0.881254	460.301
Tell Tayinat	522.324	-750	0.900708	1	0.900708	470.462	0.900708	1	0.900708	470.462
Tell Tayinat	522.324	-670	0	0	0	0	1.81698	2	0.90849	474.526
Tell Tayinat	522.324	2022		1	0.780095	522.324	0.780095	1		522.324
Tell Tweini	585.273	-2200	4.11836	5	0.823671	482.072	10.186	12	0.848831	496.798
Tell Tweini	585.273	-1900	4.00942	5	0.801883	469.32	6.44308	8	0.805385	471.37
Tell Tweini	585.273	-1800	2.60875	3	0.869582	508.943	5.10466	6	0.850777	497.937
Tell Tweini	585.273	-1700	1.66524	2	0.83262	487.31	3.35382	4	0.838456	490.726
Tell Tweini	585.273	-1600	1.62633	2	0.813166	475.924	3.28379	4	0.820948	480.478
Tell Tweini	585.273	-1400	0.838456	1	0.838456	490.726	0.838456	1	0.838456	490.726
Tell Tweini	585.273	-1300	0.85791	1	0.85791	502.111	0.85791	1	0.85791	502.111
Tell Tweini	585.273	-1100	0.924053	1	0.924053	540.823	0.924053	1	0.924053	540.823
Tell Tweini	585.273	-600	0.916271	1	0.916271	536.269	0.916271	1	0.916271	536.269
Zincirli	603.643	-2250	4.41016	5	0.882033	532.433	9.41756	11	0.856141	516.804
Zincirli	603.643	-1800	2.60875	3	0.869582	524.917	5.10466	6	0.850777	513.565
Zincirli	603.643	-1650	1.57575	2	0.787876	475.596	3.29157	4	0.822893	496.733
Zincirli	603.643	-875	0	0	0	0	0.881254	1	0.881254	531.963
Zincirli	603.643	-825	0	0	0	0	0.900708	1	0.900708	543.706
Zincirli	603.643	-800	0.900708	1	0.900708	543.706	0.900708	1	0.900708	543.706
Zincirli	603.643	-800	0.900708	1	0.900708	543.706	0.900708	1	0.900708	543.706
Zincirli	603.643	-775	0.900708	1	0.900708	543.706	0.900708	1	0.900708	543.706
Zincirli	603.643	-750	0.900708	1	0.900708	543.706	0.900708	1	0.900708	543.706
Zincirli	603.643	-710	0	0	0	0	0.900708	1	0.900708	543.706
